# Supplementary material for: Baseline Inventory of Benthic Macrofauna in German Marine Protected Areas (2020–2022) before Closure for Bottom-Contact Fishing
Source: Biology (Basel). 2024 May 28;13(6):389. doi: 10.3390/biology13060389 (PMC11201066; doi:10.3390/biology13060389)
Supplement: Supplementary file 1 [file biology-13-00389-s001.zip]

Archive with 3 entries (2 files):
- Supplementary Files/
- Supplementary Files/Supplementary_Material_S1_Complete_Taxa_List_North_and_Baltic_Sea_MPAs.xlsx
- Supplementary Files/Supplementary_Material_S2_revised.docx
