# Supplementary material for: Baseline Inventory of Benthic Macrofauna in German Marine Protected Areas (2020–2022) before Closure for Bottom-Contact Fishing
Source: Biology (Basel). 2024 May 28;13(6):389. doi: 10.3390/biology13060389 (PMC11201066; doi:10.3390/biology13060389)
Supplement: Supplementary file 1 [file biology-13-00389-s001.zip › Supplementary Files/Supplementary_Material_S1_Complete_Taxa_List_North_and_Baltic_Sea_MPAs.xlsx]

## Sheet: Taxa List North and Baltic Seas
Phylum	Family	Taxa	Author	AphiaID	Group	German Red List	SAR	BRG	DGB	AMB	FB	KR	RB	AG	OB		taxa not recorded in the An annotated checklist of macrozoobenthic species in German waters of the North and Baltic Seas (Zettler et al., 2018, DOI: 10.1186/s10152-018-0507-5)
Annelida	Nereididae	Alitta succinea	(Leuckart, 1847)	234850	Polychaeta	D	0	0	0	0	1	1	1	1	1		x	Genus is recorded in this area, but could not be identified to taxa level
Annelida	Nereididae	Alitta virens	(M. Sars, 1835)	234851	Polychaeta	D	0	0	0	0	1	0	0	0	0		1	Threatened with Extinction			3
Annelida	Ampharetidae	Ampharete baltica	Eliason, 1955	129776	Polychaeta	*	0	0	0	0	1	1	1	0	0		2	Highly Threatened			8
Annelida	Terebellidae	Amphitrite cirrata	Müller, 1776	131474	Polychaeta	G	0	1	0	0	0	0	0	0	0		3	Threatened			10
Annelida	Spionidae	Aonides paucibranchiata	Southern, 1915	131107	Polychaeta	*	1	1	0	0	0	0	0	0	0		G	Threat of Unknown Extent			47
Annelida	Cirratulidae	Aphelochaeta marioni	(Saint-Joseph, 1894)	129938	Polychaeta	*	0	0	0	0	1	0	0	0	0		R	Extremely Rare			26
Annelida	Aphroditidae	Aphrodita aculeata	Linnaeus, 1758	129840	Polychaeta	D	1	0	1	0	0	0	0	0	0		V	Near Threatened			16
Annelida	Arenicolidae	Arenicola marina	(Linnaeus, 1758)	129868	Polychaeta	*	0	0	0	0	1	1	1	0	0		*	Not Threatened			203
Annelida	Paraonidae	Aricidea (Acmira) cerrutii	Laubier, 1966	525497	Polychaeta	D	0	1	0	0	1	0	0	0	0		D	Data Deficient			85
Annelida	Paraonidae	Aricidea (Aricidea) minuta	Southward, 1956	730747	Polychaeta	*	0	0	0	0	1	1	0	0	0		♦	Not Evaluated			87
Annelida	Paraonidae	Aricidea (Strelzovia) suecica	Eliason, 1920	734532	Polychaeta	*	0	0	0	0	1	1	1	0	0		* species newly describes in 2018
Annelida	Naididae	Baltidrilus costatus	(Claparède, 1863)	743898	Oligochaeta	*	0	0	0	0	0	0	0	0	1
Annelida	Spionidae	Boccardiella ligerica	(Ferronnière, 1898)	131114	Polychaeta	*	1	0	0	0	0	0	0	0	0
Annelida	Polynoidae	Bylgides sarsi	(Kinberg in Malmgren, 1866)	130735	Polychaeta	*	0	0	0	0	1	1	1	1	1
Annelida	Capitellidae	Capitella capitata	(Fabricius, 1780)	129876	Polychaeta	*	0	0	0	0	1	1	1	0	0
Annelida	Capitellidae	Capitellidae	Blainville, 1828	129211	Polychaeta	*	x	x	0	0	0	0	0	0	0
Annelida	Cirratulidae	Caulleriella bioculata	(Keferstein, 1862)	129944	Polychaeta	R	0	0	0	0	1	0	0	0	0
Annelida	Chaetopteridae	Chaetopterus variopedatus	(Renier, 1804)	129914	Polychaeta	D	1	0	0	0	0	0	0	0	0
Annelida	Cirratulidae	Chaetozone setosa	Malmgren, 1867	129955	Polychaeta	*	0	0	0	0	1	0	0	0	0
Annelida	Cirratulidae	Chaetozone sp.	Malmgren, 1867	129242	Polychaeta	*	x	x	x	0	0	0	0	0	0
Annelida	Sabellidae	Chone duneri	Malmgren, 1867	130888	Polychaeta	G	1	0	0	0	1	0	0	0	0
Annelida	Maldanidae	Clymenura lankesteri	(McIntosh, 1867)	130284	Polychaeta	♦	0	0	1	0	0	0	0	0	0
Annelida	Flabelligeridae	Diplocirrus glaucus	(Malmgren, 1867)	130100	Polychaeta	*	1	0	0	0	0	0	0	0	0
Annelida	Spionidae	Dipolydora caulleryi	(Mesnil, 1897)	131116	Polychaeta	D	1	0	0	0	1	0	0	0	0
Annelida	Spionidae	Dipolydora quadrilobata	(Jacobi, 1883)	131121	Polychaeta	*	0	0	0	0	1	1	0	1	0
Annelida	Cirratulidae	Dodecaceria concharum	Örsted, 1843	129967	Polychaeta	D	0	0	0	0	1	0	0	0	0
Annelida	Enchytraeidae	Enchytraeidae	d'Udekem, 1855	2038	Oligochaeta	♦	0	0	0	0	0	0	1	1	1
Annelida	Polynoidae	Enipo kinbergi	Malmgren, 1865	130738	Polychaeta	R	1	0	0	0	1	0	0	0	0
Annelida	Syllidae	Erinaceusyllis erinaceus	(Claparède, 1863)	195953	Polychaeta	D	0	0	0	0	1	1	0	0	0
Annelida	Phyllodocidae	Eteone longa	(Fabricius, 1780)	130616	Polychaeta	*	0	1	1	0	1	1	0	0	0
Annelida	Phyllodocidae	Eteone spetsbergensis	Malmgren, 1865	130618	Polychaeta	D	0	0	0	0	1	0	0	0	0
Annelida	Sabellidae	Euchone papillosa	(Sars, 1851)	130906	Polychaeta	2	0	0	0	0	1	0	0	0	0
Annelida	Phyllodocidae	Eulalia bilineata	(Johnston, 1840)	130624	Polychaeta	G	0	0	0	0	1	1	0	0	0
Annelida	Phyllodocidae	Eulalia viridis	(Linneaus, 1767)	130639	Polychaeta	D	1	0	0	0	0	0	0	0	0
Annelida	Phyllodocidae	Eumida bahusiensis	Bergstrom, 1916	130641	Polychaeta	*	0	1	1	0	0	0	0	0	0
Annelida	Phyllodocidae	Eumida sanguinea	(Örsted, 1843)	130644	Polychaeta	*	0	0	0	0	1	1	0	0	0
Annelida	Nereididae	Eunereis longissima	(Johnston, 1840)	130375	Polychaeta	*	1	1	0	0	1	0	0	0	0
Annelida	Syllidae	Eusyllis blomstrandi	Malmgren, 1867	131290	Polychaeta	D	0	1	0	0	0	0	0	0	0
Annelida	Syllidae	Exogone naidina	Örsted, 1845	327985	Polychaeta	D	1	1	1	0	1	0	0	0	0
Annelida	Fabriciidae	Fabricia stellaris	(Müller, 1774)	130913	Polychaeta	D	0	0	0	0	0	0	1	1	1
Annelida	Fabriciidae	Fabriciola baltica	Friedrich, 1939	130915	Polychaeta	G	0	0	0	0	1	1	1	1	1
Annelida	Flabelligeridae	Flabelligera affinis	M. Sars, 1829	130103	Polychaeta	D	0	0	0	0	1	0	0	0	0
Annelida	Oweniidae	Galathowenia oculata	(Zachs, 1923)	146950	Polychaeta	*	1	0	0	0	1	0	0	0	0
Annelida	Polynoidae	Gattyana amondseni	(Malmgren, 1867)	130748	Polychaeta	*	1	0	0	0	0	0	0	0	0
Annelida	Polynoidae	Gattyana cirrhosa	(Pallas, 1766)	130749	Polychaeta	*	1	1	0	0	0	0	0	0	0
Annelida	Glyceridae	Glycera alba	(O.F.Müller, 1776)	130116	Polychaeta	D	1	1	1	0	0	0	0	0	0
Annelida	Glyceridae	Glycera celtica	O`Connor, 1987	130119	Polychaeta	D	1	0	1	0	0	0	0	0	0
Annelida	Glyceridae	Glycera lapidum	Quatrefages, 1866	130123	Polychaeta	D	1	1	1	0	0	0	0	0	0
Annelida	Goniadidae	Glycinde nordmanni	(Malmgren, 1866)	130136	Polychaeta	*	1	1	1	0	0	0	0	0	0
Annelida	Pilargidae	Glyphohesione klatti	Friedrich, 1950	130696	Polychaeta	G	1	0	0	0	1	0	0	0	0
Annelida	Goniadidae	Goniada maculata	Örsted, 1845	130140	Polychaeta	*	1	1	1	0	0	0	0	0	0
Annelida	Goniadidae	Goniadella bobrezkii	(Annenkova, 1929)	130143	Polychaeta	*	1	1	0	0	0	0	0	0	0
Annelida	Enchytraeidae	Grania sp.	Southern, 1913	137349	Oligochaeta	G	0	1	0	0	0	0	0	0	0
Annelida	Polynoidae	Harmothoe glabra	(Malmgren, 1865)	571832	Polychaeta	*	1	1	1	0	0	0	0	0	0
Annelida	Polynoidae	Harmothoe imbricata	(Linnaeus, 1767)	130769	Polychaeta	D	0	0	0	0	1	1	0	0	0
Annelida	Polynoidae	Harmothoe impar	(Johnston, 1839)	130770	Polychaeta	*	0	1	1	0	1	1	0	0	0
Annelida	Nereididae	Hediste diversicolor	(O.F. Müller, 1776)	152302	Polychaeta	*	0	0	0	0	1	1	1	1	1
Annelida	Phyllodocidae	Hesionura elongata	(Southern, 1914)	130649	Polychaeta	D	0	1	0	0	0	0	0	0	0
Annelida	Capitellidae	Heteromastus filiformis	(Claparède, 1864)	129884	Polychaeta	*	0	0	0	0	1	1	0	0	0
Annelida	Serpulidae	Hydroides norvegica	Gunnerus, 1768	131009	Polychaeta	R	0	0	1	0	0	0	0	0	0
Annelida	Pectinariidae	Lagis koreni	Malmgren, 1868	152367	Polychaeta	*	1	1	1	0	1	1	0	0	0
Annelida	Terebellidae	Lanice conchilega	(Pallas, 1766)	131495	Polychaeta	*	1	1	1	0	1	0	0	0	0
Annelida	Sabellidae	Laonome kroyeri	Malmgren, 1866	254745	Polychaeta	D	0	0	0	0	1	0	0	0	0
Annelida	Polynoidae	Lepidonotus squamatus	(Linnaeus, 1758)	130801	Polychaeta	*	0	0	0	0	1	0	0	0	0
Annelida	Paraonidae	Levinsenia gracilis	(Tauber, 1879)	130578	Polychaeta	*	0	0	0	0	1	0	0	0	0
Annelida	Terebellidae	Loimia ramzega	*Lavesque, Bonifácio, Londoño-Mesa, Le Garrec & Grall, 2018	1036014	Polychaeta	♦	0	1	1	0	0	0	0	0	0
Annelida	Lumbrineridae	Lumbrineris sp.	Blainville, 1828	129337	Polychaeta	*	1	0	0	0	0	0	0	0	0
Annelida	Terebellidae	Lysilla loveni	Malmgren, 1866	131500	Polychaeta	R	1	0	0	0	1	1	1	0	0
Annelida	Magelonidae	Magelona alleni	Wilson, 1958	130266	Polychaeta	*	1	0	1	0	0	0	0	0	0
Annelida	Magelonidae	Magelona filiformis	Wilson, 1959	130268	Polychaeta	*	1	1	1	0	0	0	0	0	0
Annelida	Magelonidae	Magelona johnstoni	Fiege, Lichter & Mackie, 2000	130269	Polychaeta	♦	1	0	1	0	0	0	0	0	0
Annelida	Magelonidae	Magelona sp.	F. Müller, 1858	129341	Polychaeta	♦	0	0	0	0	1	0	0	0	0
Annelida	Maldanidae	Maldane sarsi	Malmgren, 1865	130305	Polychaeta	D	1	0	0	0	0	0	0	0	0
Annelida	Polynoidae	Malmgrenia andreapolis	McIntosh, 1874	147008	Polychaeta	♦	1	0	0	0	0	0	0	0	0
Annelida	Polynoidae	Malmgrenia arenicolae	(Saint-Joseph, 1888)	152276	Polychaeta	♦	1	0	1	0	0	0	0	0	0
Annelida	Polynoidae	Malmgrenia castanea	McIntosh, 1876	152357	Polychaeta	D	0	1	0	0	0	0	0	0	0
Annelida	Polynoidae	Malmgrenia lunulata	(Delle Chiaje, 1830)	155194	Polychaeta	*	0	1	1	0	0	0	0	0	0
Annelida	Spionidae	Marenzelleria neglecta	Sikorski & Bick, 2004	181523	Polychaeta	♦	0	0	0	0	0	0	0	0	1
Annelida	Spionidae	Marenzelleria viridis	(Verrill, 1873)	131135	Polychaeta	♦	0	0	0	0	0	1	1	1	1
Annelida	Syllidae	Myrianida sp.	Milne Edwards, 1845	129659	Polychaeta	♦	0	0	0	0	1	1	0	1	0
Annelida	Oweniidae	Myriochele sp.	Malmgren, 1867	129426	Polychaeta	♦	0	0	1	0	0	0	0	0	0
Annelida	Naididae	Nais elinguis	Müller, 1774	137481	Oligochaeta	*	0	0	0	0	0	0	1	1	1
Annelida	Nereididae	Neanthes fucata	(Savigny, 1822)	130387	Polychaeta	*	0	0	1	0	0	0	0	0	0
Annelida	Terebellidae	Neoamphitrite figulus	(Dalyell, 1853)	131504	Polychaeta	*	0	0	0	0	1	1	1	0	0
Annelida	Golfingiidae	Nephasoma minutum	(Keferstein, 1862)	136060	Sipuncula	♦	1	0	0	0	0	0	0	0	0
Annelida	Nephtyidae	Nephtys assimilis	Örsted, 1843	130353	Polychaeta	*	1	0	1	0	0	0	0	0	0
Annelida	Nephtyidae	Nephtys caeca	(Fabricius, 1780)	130355	Polychaeta	*	1	1	1	1	1	1	0	0	0
Annelida	Nephtyidae	Nephtys ciliata	(Müller, 1788)	130356	Polychaeta	*	0	0	0	1	1	1	0	0	0
Annelida	Nephtyidae	Nephtys cirrosa	Ehlers, 1870	130357	Polychaeta	*	1	1	1	0	0	0	0	0	0
Annelida	Nephtyidae	Nephtys hombergii	Savigny in Lamarck, 1820	130359	Polychaeta	*	1	1	1	1	1	1	0	0	0
Annelida	Nephtyidae	Nephtys incisa	Malmgren, 1865	130362	Polychaeta	*	1	1	0	0	0	0	0	0	0
Annelida	Nephtyidae	Nephtys longosetosa	Örsted, 1842	130364	Polychaeta	*	1	1	0	1	0	0	0	0	0
Annelida	Nephtyidae	Nephtys paradoxa	Malm, 1874	130365	Polychaeta	R	0	0	1	0	0	0	0	0	0
Annelida	Nephtyidae	Nephtys pente	Rainer, 1984	130352	Polychaeta	D	0	0	0	0	1	0	0	0	0
Annelida	Nereididae	Nereididae	Blainville, 1818	22496	Polychaeta	♦	0	1	1	0	1	0	0	0	0
Annelida	Hesionidae	Nereimyra punctata	(Müller, 1788)	130185	Polychaeta	G	0	0	0	0	1	1	0	0	0
Annelida	Terebellidae	Nicolea zostericola	Örsted, 1844	131508	Polychaeta	*	0	0	0	0	1	0	0	0	0
Annelida	Maldanidae	Nicomache (Nicomache) minor	Arwidsson, 1906	334212	Polychaeta	D	0	0	0	0	1	0	0	0	0
Annelida	Maldanidae	Nicomache personata	Johnson, 1901	130314	Polychaeta	D	0	0	0	0	1	0	0	0	0
Annelida	Capitellidae	Notomastus latericeus	Sars, 1853	129898	Polychaeta	*	1	1	1	0	0	0	0	0	0
Annelida	Opheliidae	Ophelia borealis	Tebble, 1952	130491	Polychaeta	♦	0	1	1	1	0	0	0	0	0
Annelida	Opheliidae	Ophelia limacina	(Rathke, 1843)	130494	Polychaeta	*	1	1	1	1	0	0	0	0	0
Annelida	Opheliidae	Ophelia rathkei	McIntosh, 1908	130496	Polychaeta	V	0	0	0	0	1	1	0	0	0
Annelida	Orbiniidae	Orbinia sertulata	(Savigny, 1822)	130523	Polychaeta	♦	1	0	0	0	0	0	0	0	0
Annelida	Oweniidae	Owenia fusiformis	Delle Chiaje, 1829	130544	Polychaeta	*	1	1	1	0	0	0	0	0	0
Annelida	Hesionidae	Oxydromus flexuosus	(Delle Chiaje, 1827)	710680	Polychaeta	♦	1	0	0	0	0	0	0	0	0
Annelida	Paraonidae	Paradoneis eliasoni	Mackie, 1991	130581	Polychaeta	*	0	0	0	0	1	0	0	0	0
Annelida	Naididae	Paranais litoralis	(Müller, 1784)	137485	Oligochaeta	G	0	0	0	0	0	1	0	0	1
Annelida	Syllidae	Parexogone hebes	(Webster & Benedict, 1884)	757970	Polychaeta	D	0	0	0	0	1	0	0	0	0
Annelida	Flabelligeridae	Pherusa plumosa	(Müller, 1776)	130113	Polychaeta	D	0	0	0	0	1	1	0	0	0
Annelida	Sigalionidae	Pholoe assimilis	Örsted, 1845	130598	Polychaeta	D	0	0	0	0	1	1	0	0	0
Annelida	Sigalionidae	Pholoe baltica	Örsted, 1844	130599	Polychaeta	*	1	0	1	0	1	1	0	0	0
Annelida	Phyllodocidae	Phyllodoce groenlandica	Östred, 1843	334506	Polychaeta	*	0	1	1	0	1	0	0	0	0
Annelida	Phyllodocidae	Phyllodoce lineata	(Claparède, 1870)	334508	Polychaeta	D	0	1	1	0	0	0	0	0	0
Annelida	Phyllodocidae	Phyllodoce maculata	(Linnaeus, 1767)	334510	Polychaeta	*	0	0	0	0	1	0	0	0	0
Annelida	Phyllodocidae	Phyllodoce mucosa	Östred, 1843	334512	Polychaeta	*	0	1	1	0	1	1	0	0	0
Annelida	Phyllodocidae	Phyllodoce rosea	(McIntosh, 1877)	334514	Polychaeta	*	1	1	1	0	0	0	0	0	0
Annelida	Piscicolidae	Piscicola sp.	Blainville, 1818	116941	Hirudinea	♦	0	0	0	0	0	0	0	1	0
Annelida	Sigalionidae	Pisione remota	(Southern, 1914)	130707	Polychaeta	*	1	1	0	0	0	0	0	0	0
Annelida	Nereididae	Platynereis dumerilii	(Audouin & Milne Edwards, 1833)	130417	Polychaeta	G	0	0	0	0	1	0	0	0	0
Annelida	Hesionidae	Podarkeopsis helgolandicus	(Hilbig & Dittmer, 1979)	130197	Polychaeta	♦	1	0	1	0	0	0	0	0	0
Annelida	Poecilochaetidae	Poecilochaetus serpens	Allen, 1906	130711	Polychaeta	*	1	1	1	0	0	0	0	0	0
Annelida	Terebellidae	Polycirrus medusa	Grube, 1850	131531	Polychaeta	D	0	0	0	0	1	1	0	0	0
Annelida	Spionidae	Polydora ciliata	(Johnston, 1838)	131141	Polychaeta	*	1	0	0	0	1	1	0	0	0
Annelida	Spionidae	Polydora cornuta	Bosc, 1802	131143	Polychaeta	*	0	0	0	0	1	1	0	0	0
Annelida	Polygordiidae	Polygordius appendiculatus	Fraipont, 1887	130712	Polychaeta	V	1	1	0	0	0	0	0	0	0
Annelida	Spionidae	Prionospio steenstrupi	Malmgren, 1867	131164	Polychaeta	*	0	0	0	0	1	0	0	0	0
Annelida	Dorvilleidae	Protodorvillea kefersteini	(McIntosh, 1869)	130041	Polychaeta	*	0	0	1	0	0	0	0	0	0
Annelida	Spionidae	Pseudopolydora pulchra	(Carazzi, 1893)	131169	Polychaeta	*	1	1	0	0	1	0	0	0	0
Annelida	Spionidae	Pygospio elegans	Claparède, 1863	131170	Polychaeta	*	0	0	0	0	1	1	1	1	1
Annelida	Maldanidae	Rhodine loveni	Malmgren, 1865	130331	Polychaeta	D	0	0	0	0	1	0	0	0	0
Annelida	Sabellariidae	Sabellaria spinulosa	(Leuckart, 1849)	130867	Polychaeta	2	1	1	0	0	0	0	0	0	0
Annelida	Scalibregmatidae	Scalibregma inflatum	Rathke, 1844	130980	Polychaeta	G	1	0	1	0	1	0	0	0	0
Annelida	Spionidae	Scolelepis (Scolelepis) foliosa	(Audouin & Milne Edwards, 1833)	334741	Polychaeta	*	0	0	0	0	1	0	0	0	0
Annelida	Spionidae	Scolelepis (Scolelepis) squamata	(Müller, 1806)	157566	Polychaeta	*	0	0	0	0	1	0	0	0	0
Annelida	Spionidae	Scolelepis bonnieri	(Mesnil, 1896)	131171	Polychaeta	*	1	1	0	0	0	0	0	0	0
Annelida	Orbiniidae	Scoloplos armiger	(Müller, 1776)	130537	Polychaeta	*	1	1	1	0	1	1	1	1	0
Annelida	Sigalionidae	Sigalion mathildae	Audouin & Milne Edwards, 1833	131072	Polychaeta	♦	1	1	1	0	0	0	0	0	0
Annelida	Sipunculidae	Sipunculidae	Rafinesque, 1814	1648	Sipuncula	♦	1	0	1	0	0	0	0	0	0
Annelida	Sphaerodoridae	Sphaerodoridium balticum	(Reimers, 1933)	340639	Polychaeta	D	0	0	0	0	1	1	1	0	0
Annelida	Syllidae	Sphaerosyllis hystrix	Claparède, 1863	131388	Polychaeta	R	0	0	0	0	1	0	1	0	0
Annelida	Spionidae	Spio arndti	Meißner, Bick & Bastrop, 2011	596180	Polychaeta	♦	0	0	0	0	1	1	0	0	0
Annelida	Spionidae	Spio decorata	Bobretzky, 1871	152314	Polychaeta	♦	1	0	0	0	0	0	0	0	0
Annelida	Spionidae	Spio filicornis	(Müller, 1776)	131183	Polychaeta	*	1	1	0	0	0	0	0	0	0
Annelida	Spionidae	Spio goniocephala	Thulin, 1957	131184	Polychaeta	*	0	0	0	0	1	1	0	0	0
Annelida	Spionidae	Spio symphyta	Meißner, Bick & Bastrop, 2013	596189	Polychaeta	♦	1	1	0	0	0	0	0	0	0
Annelida	Spionidae	Spiophanes bombyx	(Claparède, 1870)	131187	Polychaeta	*	1	1	0	0	0	0	0	0	0
Annelida	Serpulidae	Spirobranchus triqueter	(Linnaeus, 1758)	555935	Polychaeta	*	1	1	1	0	1	0	0	0	0
Annelida	Serpulidae	Spirorbis (Spirorbis) corallinae	de Silva & Knight-Jones, 1962	334839	Polychaeta	R	0	0	0	0	1	0	0	0	0
Annelida	Serpulidae	Spirorbis (Spirorbis) spirorbis	(Linnaeus, 1758)	334842	Polychaeta	G	0	0	0	0	1	0	0	0	0
Annelida	Sigalionidae	Sthenelais limicola	(Ehlers, 1864)	131077	Polychaeta	*	1	0	1	0	0	0	0	0	0
Annelida	Spionidae	Streblospio shrubsolii	(Buchanan, 1890)	131193	Polychaeta	V	0	0	0	0	0	0	0	0	1
Annelida	Syllidae	Streptosyllis websteri	Southern, 1914	131402	Polychaeta	D	0	0	1	0	1	1	1	0	0
Annelida	Syllidae	Syllis gracilis	Grube, 1840	131435	Polychaeta	R	0	1	0	0	0	0	0	0	0
Annelida	Terebellidae	Terebellidae	Johnston, 1846	982	Polychaeta	♦	0	1	0	0	1	0	0	0	0
Annelida	Trichobranchidae	Terebellides stroemii	Sars, 1835	131573	Polychaeta	*	0	0	0	0	1	1	1	0	0
Annelida	Cirratulidae	Tharyx killariensis	(Southern, 1914)	152269	Polychaeta	D	0	0	0	0	1	0	0	0	0
Annelida	Terebellidae	Thelepus cincinnatus	(Fabricius, 1780)	131543	Polychaeta	D	1	0	1	0	0	0	0	0	0
Annelida	Travisiidae	Travisia forbesii	Johnston, 1840	130512	Polychaeta	G	0	0	0	0	1	1	0	1	0
Annelida	Trochochaetidae	Trochochaeta multisetosa	(Örsted, 1844)	131576	Polychaeta	D	0	0	0	0	1	1	0	0	0
Annelida	Naididae	Tubificinae	Claus, 1876	137344	Oligochaeta	♦	0	0	0	0	1	1	1	1	1
Annelida	Naididae	Tubificoides benedii	(d'Udekem, 1855)	137571	Oligochaeta	*	0	0	0	0	1	1	1	1	1
Arthropoda	Ampeliscidae	Ampelisca brevicornis	(A. Costa, 1853)	101891	Amphipoda	*	1	1	1	0	1	0	0	0	0
Arthropoda	Ampeliscidae	Ampelisca tenuicornis	Liljeborg, 1857	101930	Amphipoda	*	1	1	0	0	0	0	0	0	0
Arthropoda	Balanidae	Amphibalanus improvisus	(Darwin, 1854)	421139	Cirripedia	♦	0	0	0	0	1	1	1	1	1
Arthropoda	Ampithoidae	Ampithoe rubricata	(Montagu, 1808)	102002	Amphipoda	*	0	0	0	0	1	0	0	1	0
Arthropoda	Aoridae	Aora gracilis	(Spence Bate, 1857)	102012	Amphipoda	*	1	1	1	0	1	0	0	0	0
Arthropoda	Calliopiidae	Apherusa bispinosa	(Spence Bate, 1857)	102160	Amphipoda	G	0	0	0	0	1	0	0	0	0
Arthropoda	Argissidae	Argissa hamatipes	(Norman, 1869)	102064	Amphipoda	*	1	1	1	0	0	0	0	0	0
Arthropoda	Balanidae	Balanus balanus	(Linnaeus, 1758)	106213	Cirripedia	D	0	0	0	0	1	0	0	0	0
Arthropoda	Balanidae	Balanus crenatus	Bruguière, 1789	106215	Cirripedia	*	0	0	0	0	1	1	1	0	1
Arthropoda	Bathyporeiidae	Bathyporeia elegans	Watkin, 1940	103058	Amphipoda	*	1	1	1	0	0	0	0	0	0
Arthropoda	Bathyporeiidae	Bathyporeia guilliamsoniana	(Spence Bate, 1857)	103060	Amphipoda	*	1	1	1	0	1	0	0	0	0
Arthropoda	Bathyporeiidae	Bathyporeia pilosa	Lindström, 1855	103068	Amphipoda	*	0	0	0	0	1	1	0	1	1
Arthropoda	Bathyporeiidae	Bathyporeia tenuipes	Meinert, 1877	103076	Amphipoda	*	0	0	1	0	0	0	0	0	0
Arthropoda	Callianassidae	Callianassa subterranea	(Montagu, 1808)	107729	Decapoda	*	1	0	0	0	0	0	0	0	0
Arthropoda	Calliopiidae	Calliopius laeviusculus	(Krøyer, 1838)	102178	Amphipoda	*	0	0	0	0	1	0	0	1	0
Arthropoda	Callipallenidae	Callipallene brevirostris	(Johnston, 1837)	134643	Pycnogonida	R	0	0	0	0	1	0	0	0	0
Arthropoda	Cancridae	Cancer pagurus	Linnaeus, 1758	107276	Decapoda	*	1	1	0	1	0	0	0	0	0
Arthropoda	Caprellidae	Caprella linearis	(Linnaeus, 1767)	101839	Amphipoda	V	0	0	0	0	1	0	0	0	0
Arthropoda	Carcinidae	Carcinus maenas	(Linnaeus, 1758)	107381	Decapoda	*	0	0	0	1	1	1	0	0	1
Arthropoda	Cheirocratidae	Cheirocratus sundevallii	(Rathke, 1843)	102798	Amphipoda	*	0	0	0	0	1	0	0	1	0
Arthropoda	Corophiidae	Corophium volutator	(Pallas, 1766)	102101	Amphipoda	*	0	0	0	0	0	0	1	1	1
Arthropoda	Corystidae	Corystes cassivelaunus	(Pennat, 1777)	107277	Decapoda	*	1	1	1	1	0	0	0	0	0
Arthropoda	Crangonidae	Crangon allmanni	Kinahan, 1860	107551	Decapoda	*	1	0	0	1	0	0	0	0	0
Arthropoda	Crangonidae	Crangon crangon	(Linnaeus, 1758)	107552	Decapoda	*	1	1	1	1	1	1	1	1	1
Arthropoda	Corophiidae	Crassicorophium crassicorne	(Bruzelius, 1859)	397383	Amphipoda	*	0	0	0	0	1	1	0	0	0
Arthropoda	Anthuridae	Cyathura carinata	(Krøyer, 1847)	118474	Isopoda	D	0	0	0	0	0	0	0	0	1
Arthropoda	Dexaminidae	Dexamine spinosa	(Montagu, 1813)	102135	Amphipoda	*	0	0	0	0	1	0	0	0	0
Arthropoda	Diastylidae	Diastylis bradyi	Norman, 1879	110472	Cumacea	*	1	1	1	0	0	0	0	0	0
Arthropoda	Diastylidae	Diastylis rathkei	(Krøyer, 1841)	110487	Cumacea	*	0	0	0	0	1	1	1	1	1
Arthropoda	Diastylidae	Diastylis rugosa	Sars, 1866	110488	Cumacea	D	1	1	0	0	0	0	0	0	0
Arthropoda	Dulichiidae	Dyopedos monacanthus	(Metzger, 1875)	489646	Amphipoda	*	0	0	0	0	1	1	0	0	0
Arthropoda	Leucosiidae	Ebalia cranchii	Leach, 1817	107294	Decapoda	*	0	0	1	0	0	0	0	0	0
Arthropoda	Leucosiidae	Ebalia tumefacta	(Montagu, 1808)	107302	Decapoda	3	0	0	1	0	0	0	0	0	0
Arthropoda	Epimeriidae	Epimeria (Epimeria) cornigera	(Fabricius, 1779)	1053398	Amphipoda	♦	0	0	1	0	0	0	0	0	0
Arthropoda	Leuconidae	Eudorella truncatula	(Bate, 1856)	110535	Cumacea	*	1	0	0	0	1	0	0	0	0
Arthropoda	Leuconidae	Eudorellopsis deformis	(Krøyer, 1846)	110536	Cumacea	*	0	0	0	0	1	0	0	0	0
Arthropoda	Cirolanidae	Eurydice pulchra	Leach, 1816	118852	Isopoda	*	1	0	0	0	0	0	0	0	0
Arthropoda	Galatheidae	Galathea intermedia	Lilljeborg, 1851	107150	Decapoda	V	1	0	0	0	0	0	0	0	0
Arthropoda	Gammarellidae	Gammarellus homari	(J.C. Fabricius, 1779)	102253	Amphipoda	*	0	0	0	0	1	1	1	0	0
Arthropoda	Photidae	Gammaropsis nitida	(Stimpson, 1853)	102367	Amphipoda	*	1	0	0	0	0	0	0	0	0
Arthropoda	Gammaridae	Gammarus oceanicus	Segerstråle, 1947	102285	Amphipoda	*	0	0	0	0	0	1	0	1	1
Arthropoda	Gammaridae	Gammarus salinus	Spooner, 1947	102292	Amphipoda	*	0	0	0	0	1	1	1	1	1
Arthropoda	Gammaridae	Gammarus sp.	Fabricius, 1775	101537	Amphipoda	♦	0	0	0	1	0	0	0	0	0
Arthropoda	Gammaridae	Gammarus zaddachi	Sexton, 1912	102299	Amphipoda	*	0	0	0	0	0	1	1	1	1
Arthropoda	Mysidae	Gastrosaccus spinifer	(Goës, 1864)	120020	Mysida	♦	0	0	0	0	1	0	0	1	1
Arthropoda	Callianassidae	Gilvossius tyrrhenus	(Petagna, 1792)	1398927	Decapoda	D	1	1	0	0	0	0	0	0	0
Arthropoda	Amphilochidae	Gitana sarsi	Boeck, 1871	101977	Amphipoda	R	0	0	0	0	1	0	0	0	0
Arthropoda	Goneplacidae	Goneplax rhomboides	(Linnaeus, 1758)	107292	Decapoda	R	1	0	0	0	0	0	0	0	0
Arthropoda	Aoridae	Grandidierella japonica	Stephensen, 1938	238740	Amphipoda	♦	0	0	0	0	1	0	0	0	0
Arthropoda	Halacaridae	Halacaridae	Murray, 1877	1484	Arachnida	♦	0	0	0	0	1	1	1	1	0
Arthropoda	Phoxocephalidae	Harpinia antennaria	Meinert, 1890	102960	Amphipoda	*	1	0	0	0	0	0	0	0	0
Arthropoda	Leptocheliidae	Heterotanais oerstedii	(Krøyer, 1842)	136466	Tanaidacea	♦	0	0	0	0	0	0	0	1	0
Arthropoda	Tryphosidae	Hippomedon denticulatus	(Spence Bate, 1857)	102570	Amphipoda	*	1	0	1	0	0	0	0	0	0
Arthropoda	Oregoniidae	Hyas coarctatus	Leach, 1815	107323	Decapoda	D	0	0	1	0	1	0	0	0	0
Arthropoda	Hyperiidae	Hyperia galba	(Montagu, 1813)	103251	Amphipoda	*	0	1	1	0	1	0	0	0	0
Arthropoda	Idoteidae	Idotea balthica	(Pallas, 1772)	119039	Isopoda	*	0	0	0	1	0	0	0	1	1
Arthropoda	Idoteidae	Idotea chelipes	(Pallas, 1766)	119042	Isopoda	D	0	0	0	0	0	0	0	1	0
Arthropoda	Idoteidae	Idotea linearis	(Linnaeus, 1767)	119046	Isopoda	*	0	1	0	0	0	0	0	0	0
Arthropoda	Ionidae	Ione thoracica	(Montagu, 1808)	118218	Isopoda	♦	1	0	0	0	0	0	0	0	0
Arthropoda	Bodotriidae	Iphinoe trispinosa	(Montagu, 1808)	110462	Cumacea	*	1	1	0	0	0	0	0	0	0
Arthropoda	Ischyroceridae	Ischyrocerus anguipes	Krøyer, 1838	102412	Amphipoda	D	0	0	0	0	1	0	0	0	0
Arthropoda	Janiridae	Jaera albifrons	Leach, 1814	264171	Isopoda	*	0	0	0	0	0	1	1	1	1
Arthropoda	Oedicerotidae	Kroyera carinata	Spence Bate, 1857	547074	Amphipoda	D	1	0	0	0	0	0	0	0	0
Arthropoda	Lampropidae	Lamprops fasciatus	G.O. Sars, 1863	110516	Cumacea	R	0	0	0	0	1	0	0	0	0
Arthropoda	Aoridae	Lembos websteri	Spence Bate, 1857	102033	Amphipoda	*	0	0	0	0	1	0	0	0	0
Arthropoda	Lepadidae	Lepas anatifera	Linnaeus, 1758	733346	Cirripedia	3	0	0	1	0	0	0	0	0	0
Arthropoda	Tryphosidae	Lepidepecreum longicorne	(Spence Bate & Westwood, 1861)	102598	Amphipoda	♦	0	0	1	0	0	0	0	0	0
Arthropoda	Corophiidae	Leptocheirus pilosus	Zaddach, 1844	102040	Amphipoda	*	0	0	0	0	1	0	0	0	1
Arthropoda	Leucothoidae	Leucothoe incisa	Robertson, 1894	102460	Amphipoda	*	1	1	1	0	0	0	0	0	0
Arthropoda	Polybiidae	Liocarcinus depurator	(Linnaeus, 1758)	107387	Decapoda	*	1	1	1	1	0	0	0	0	0
Arthropoda	Polybiidae	Liocarcinus holsatus	(Fabricius, 1798)	107388	Decapoda	*	1	1	1	1	0	0	0	0	0
Arthropoda	Polybiidae	Liocarcinus navigator	(Herbst, 1794)	107392	Decapoda	R	0	1	0	1	0	0	0	0	0
Arthropoda	Polybiidae	Liocarcinus pusillus	(Leach, 1816)	107393	Decapoda	1	1	0	0	0	0	0	0	0	0
Arthropoda	Polybiidae	Liocarcinus sp.	Stimpson, 1871	106925	Decapoda	♦	0	0	0	0	1	0	0	0	0
Arthropoda	Inachidae	Macropodia rostrata	(Linnaeus, 1761)	107345	Decapoda	*	1	1	1	0	1	0	0	0	0
Arthropoda	Inachidae	Macropodia tenuirostris	(Leach, 1814)	107346	Decapoda	♦	0	1	0	0	0	0	0	0	0
Arthropoda	Corophiidae	Medicorophium affine	(Bruzelius, 1859)	423507	Amphipoda	D	0	0	0	0	1	0	0	0	0
Arthropoda	Megaluropidae	Megaluropus agilis	Hoek, 1891	102783	Amphipoda	V	1	1	1	0	0	0	0	0	0
Arthropoda	Photidae	Megamphopus cornutus	Norman, 1869	102377	Amphipoda	*	0	0	0	0	1	0	0	0	0
Arthropoda	Melitidae	Melita palmata	(Montagu, 1804)	102843	Amphipoda	V	0	0	0	0	0	1	1	1	1
Arthropoda	Stenothoidae	Metopa pusilla	Sars, 1892	103132	Amphipoda	*	0	0	0	0	1	0	0	0	0
Arthropoda	Stenothoidae	Metopa rubrovittata	G.O. Sars, 1883	160514	Amphipoda	D	0	0	1	0	0	0	0	0	0
Arthropoda	Aoridae	Microdeutopus gryllotalpa	A. Costa, 1853	102048	Amphipoda	*	0	0	0	0	1	1	1	1	1
Arthropoda	Corophiidae	Monocorophium insidiosum	(Crawford, 1937)	148592	Amphipoda	*	0	0	0	0	1	1	0	1	0
Arthropoda	Pontoporeiidae	Monoporeia affinis	(Lindström, 1855)	103077	Amphipoda	3	0	0	0	0	0	0	0	1	0
Arthropoda	Mysidae	Mysis mixta	Liljeborg, 1853	120113	Mysida	♦	0	0	0	0	0	0	0	1	0
Arthropoda	Polybiidae	Necora puber	(Linnaeus, 1767)	107398	Decapoda	*	1	0	0	0	0	0	0	0	0
Arthropoda	Mysidae	Neomysis integer	(Leach, 1814)	120136	Mysida	♦	0	0	0	0	1	0	1	1	1
Arthropoda	Nephropidae	Nephrops norvegicus	(Linnaeus, 1758)	107254	Decapoda	G	1	0	0	0	0	0	0	0	0
Arthropoda	Atylidae	Nototropis falcatus	(Metzger, 1871)	102139	Amphipoda	*	1	1	1	0	0	0	0	0	0
Arthropoda	Atylidae	Nototropis swammerdamei	(H. Milne Edwards, 1830)	488966	Amphipoda	*	0	1	0	0	0	0	0	0	0
Arthropoda	Atylidae	Nototropis vedlomensis	(Spence Bate & Westwood, 1862)	179538	Amphipoda	♦	1	0	0	0	0	0	0	0	0
Arthropoda	Nymphonidae	Nymphon brevirostre	Hodge, 1863	150520	Pycnogonida	*	0	0	1	0	1	1	0	0	0
Arthropoda	Paguridae	Pagurus bernhardus	(Linnaeus, 1758)	107232	Decapoda	*	1	1	1	1	1	0	0	0	0
Arthropoda	Palaemonidae	Palaemon elegans	Rathke, 1836	107614	Decapoda	*	0	0	0	0	0	1	0	1	1
Arthropoda	Pandalidae	Pandalus montagui	Leach, 1814	107651	Decapoda	*	1	0	0	0	0	0	0	0	0
Arthropoda	Caprellidae	Pariambus typicus	(Krøyer, 1845)	101857	Amphipoda	*	1	1	1	0	1	0	0	0	0
Arthropoda	Oedicerotidae	Perioculodes longimanus	(Spence Bate & Westwood, 1868)	102915	Amphipoda	♦	1	1	1	0	0	0	0	0	0
Arthropoda	Crangonidae	Philocheras trispinosus	(Hailstone, 1835)	107562	Decapoda	D	0	1	0	1	0	0	0	0	0
Arthropoda	Phoxocephalidae	Phoxocephalus holbolli	(Krøyer, 1842)	102989	Amphipoda	D	1	0	0	0	1	0	1	0	0
Arthropoda	Caprellidae	Phtisica marina	Slabber, 1770	101864	Amphipoda	*	0	0	1	0	1	0	0	0	0
Arthropoda	Pinnotheridae	Pinnotheres pisum	(Linnaeus, 1767)	107473	Decapoda	D	0	0	1	0	0	0	0	0	0
Arthropoda	Porcellanidae	Pisidia longicornis	(Linnaeus, 1767)	107188	Decapoda	*	1	1	0	0	0	0	0	0	0
Arthropoda	Paramunnidae	Pleurogonium rubicundum	(G. O. Sars, 1864)	118801	Isopoda	R	0	0	0	0	1	0	0	0	0
Arthropoda	Oedicerotidae	Pontocrates arcticus	G.O. Sars, 1897	102917	Amphipoda	♦	1	1	1	0	0	0	0	0	0
Arthropoda	Pontoporeiidae	Pontoporeia femorata	Krøyer, 1842	103079	Amphipoda	V	0	0	0	0	0	0	1	0	0
Arthropoda	Mysidae	Praunus flexuosus	(Müller, 1776)	120177	Mysida	♦	0	0	0	0	0	0	1	1	1
Arthropoda	Mysidae	Praunus inermis	(Rathke, 1843)	120178	Mysida	♦	0	0	0	0	0	1	0	1	0
Arthropoda	Processidae	Processa modica subsp. modica	Williamson in Williamson & Rochanaburanon, 1979	108343	Decapoda	D	0	1	0	0	0	0	0	0	0
Arthropoda	Corophiidae	Protomedeia fasciata	Krøyer, 1842	102443	Amphipoda	R	0	0	0	0	1	0	0	0	0
Arthropoda	Pseudocumatidae	Pseudocuma (Pseudocuma) longicorne	(Bate, 1858)	110627	Cumacea	D	1	0	0	0	0	0	0	0	0
Arthropoda	Pseudocumatidae	Pseudocuma (Pseudocuma) simile	G.O. Sars, 1900	110628	Cumacea	*	1	0	0	0	0	0	0	0	0
Arthropoda	Panopeidae	Rhithropanopeus harrisii	(Gould, 1841)	107414	Decapoda	♦	0	0	0	0	0	0	0	0	1
Arthropoda	Sacculinidae	Sacculina carcini	Thompson, 1836	134805	Cirripedia	♦	0	0	1	0	0	0	0	0	0
Arthropoda	Scopelocheiridae	Scopelocheirus hopei	(Costa in Hope, 1851)	102720	Amphipoda	*	0	1	0	0	0	0	0	0	0
Arthropoda	Balanidae	Semibalanus balanoides	(Linnaeus, 1767)	106210	Cirripedia	*	0	0	0	1	0	0	0	0	0
Arthropoda	Oedicerotidae	Synchelidium maculatum	Stebbing, 1906	102928	Amphipoda	D	1	0	0	0	0	0	0	0	0
Arthropoda	Tanaissuidae	Tanaissus lilljeborgi	(Stebbing, 1891)	136486	Tanaidacea	♦	1	1	1	0	1	0	0	0	0
Arthropoda	Thiidae	Thia scutellata	(Fabricius, 1793)	107281	Decapoda	D	1	1	0	1	0	0	0	0	0
Arthropoda	Tryphosidae	Tryphosa nana	(Krøyer, 1846)	102748	Amphipoda	*	1	1	1	0	0	0	0	0	0
Arthropoda	Tryphosidae	Tryphosites longipes	(Spence Bate & Westwood, 1861)	102779	Amphipoda	♦	1	0	0	0	0	0	0	0	0
Arthropoda	Upogebiidae	Upogebia deltaura	(Leach, 1816)	107739	Decapoda	G	1	0	0	0	0	0	0	0	0
Arthropoda	Upogebiidae	Upogebia pusilla	(Petagna, 1792)	107741	Decapoda	G	1	1	0	0	0	0	0	0	0
Arthropoda	Urothoidae	Urothoe elegans	Spence Bate, 1858	103228	Amphipoda	D	0	1	1	0	0	0	0	0	0
Arthropoda	Urothoidae	Urothoe poseidonis	Reibish, 1906	103235	Amphipoda	*	0	1	1	0	0	0	0	0	0
Arthropoda	Verrucidae	Verruca stroemia	(O.F. Müller, 1776)	106257	Cirripedia	*	0	0	0	0	1	0	0	0	0
Bryozoa	Alcyonidiidae	Alcyonidium diaphanum	(Hudson, 1778)	111597	Bryozoa	*	0	0	1	0	1	1	0	0	0
Bryozoa	Alcyonidiidae	Alcyonidium polyoum	(Hassall, 1841)	153717	Bryozoa	D	0	0	0	0	1	1	1	1	0
Bryozoa	Vesiculariidae	Amathia gracilis	(Leidy, 1855)	851589	Bryozoa	*	0	0	0	0	1	1	0	0	0
Bryozoa		Bryozoa	n.a.	146142	Bryozoa	♦	1	0	0	1	1	0	0	0	0
Bryozoa	Calloporidae	Callopora lineata	(Linnaeus, 1767)	111197	Bryozoa	*	0	0	0	0	1	1	1	1	0
Bryozoa	Hippothoidae	Celleporella hyalina	(Linnaeus, 1767)	111397	Bryozoa	R	0	0	0	0	1	0	0	0	0
Bryozoa	Cribrilinidae	Cribrilina punctata	(Hassall, 1841)	111314	Bryozoa	*	0	0	0	0	1	1	0	0	0
Bryozoa	Crisiidae	Crisia eburnea	(Linnaeus, 1758)	111696	Bryozoa	*	0	0	0	0	1	0	0	0	1
Bryozoa	Electridae	Einhornia crustulenta	(Pallas, 1766)	467577	Bryozoa	*	0	0	0	0	1	1	1	1	1
Bryozoa	Electridae	Electra pilosa	(Linnaeus, 1767)	111355	Bryozoa	*	1	1	1	1	1	1	1	1	0
Bryozoa	Escharellidae	Escharella immersa	(Fleming, 1828)	111484	Bryozoa	*	0	0	0	0	1	1	0	0	0
Bryozoa	Eucrateidae	Eucratea loricata	(Linnaeus, 1758)	111361	Bryozoa	V	0	0	0	0	1	1	1	1	0
Bryozoa	Farrellidae	Farrella repens	(Farre, 1837)	111652	Bryozoa	D	0	0	0	0	1	1	0	0	0
Bryozoa	Flustridae	Flustra foliacea	(Linnaeus, 1758)	111367	Bryozoa	*	1	0	1	1	1	1	1	0	0
Bryozoa	Membraniporidae	Membranipora membranacea	(Linnaeus, 1767)	111411	Bryozoa	V	0	0	1	1	0	0	0	0	0
Bryozoa	Walkeriidae	Walkeria uva	(Linnaeus, 1758)	111676	Bryozoa	*	0	0	0	0	1	1	0	0	0
Chordata	Ascidiidae	Ascidiella scabra	(Müller, 1776)	103719	Ascidiacea	R	1	0	0	0	0	0	0	0	0
Chordata	Branchiostomatidae	Branchiostoma lanceolatum	(Pallas, 1774)	104906	Leptocardii	G	1	1	0	1	1	0	0	0	0
Chordata	Cionidae	Ciona intestinalis	(Linnaeus, 1767)	103732	Ascidiacea	*	0	0	0	0	1	1	0	0	0
Chordata	Styelidae	Dendrodoa grossularia	(Van Beneden, 1846)	103882	Ascidiacea	V	0	0	0	0	1	1	0	0	1
Chordata	Molgulidae	Molgula manhattensis	(De Kay, 1843)	103788	Ascidiacea	D	0	0	0	0	1	1	0	0	0
Chordata	Styelidae	Styela coriacea	(Alder & Hancock, 1848)	103930	Ascidiacea	G	0	0	0	0	0	1	0	0	0
Cnidaria	Actiniidae	Actinia equina	(Linnaeus, 1758)	100803	Anthozoa	D	0	0	0	0	1	1	0	0	0
Cnidaria	Actiniidae	Actinia sp.	Linnaeus, 1767	100694	Anthozoa	♦	x	x	0	x	0	0	0	0	0
Cnidaria	Alcyoniidae	Alcyonium digitatum	Linnaeus, 1758	125333	Anthozoa	3	1	0	1	0	0	0	0	0	0
Cnidaria		Anthozoa sp.	Ehrenberg, 1834	1292	Anthozoa	♦	1	1	1	1	0	0	0	0	0
Cnidaria	Bougainvilliidae	Bougainvillia sp.	Lesson, 1830	117015	Hydrozoa	♦	0	0	0	0	1	0	0	0	0
Cnidaria	Hydractiniidae	Clava multicornis	(Forsskål, 1775)	117426	Hydrozoa	D	0	0	0	0	1	1	1	0	0
Cnidaria	Campanulariidae	Clytia hemisphaerica	(Linnaeus, 1767)	117368	Hydrozoa	D	1	0	0	1	1	0	0	0	0
Cnidaria	Corynidae	Coryne muscoides	(Linnaeus, 1761)	117469	Hydrozoa	R	0	0	1	0	0	0	0	0	0
Cnidaria	Sagartiidae	Cylista sp.	Wright, 1859	854014	Anthozoa	♦	0	0	0	0	1	0	0	0	0
Cnidaria	Sertulariidae	Dynamena pumila	(Linnaeus, 1758)	117888	Hydrozoa	D	0	0	0	0	1	1	0	0	0
Cnidaria	Edwardsiidae	Edwardsia danica	Carlgren, 1921	100882	Anthozoa	D	0	0	0	0	1	1	0	0	0
Cnidaria	Edwardsiidae	Edwardsia sp.	Quatrefages, 1842	100730	Anthozoa	D	x	x	x	0	0	0	0	0	0
Cnidaria	Epizoanthidae	Epizoanthus papillosus	Johnston, 1842	101037	Anthozoa	♦	1	0	1	0	0	0	0	0	0
Cnidaria	Eudendriidae	Eudendrium sp.	Ehrenberg, 1834	117093	Hydrozoa	♦	0	0	0	0	1	0	0	0	0
Cnidaria	Lafoeidae	Filellum serpens	(Hassall, 1848)	117690	Hydrozoa	D	0	0	0	0	1	1	0	1	1
Cnidaria	Halcampidae	Halcampa duodecimcirrata	(Sars, 1851)	100917	Anthozoa	1	0	0	0	0	1	1	0	0	0
Cnidaria	Pandeidae	Halitholus yoldiaearcticae	(Birula, 1897)	834720	Hydrozoa	3	0	0	0	0	1	1	1	0	0
Cnidaria	Campanulariidae	Hartlaubella gelatinosa	(Pallas, 1766)	117378	Hydrozoa	D	0	0	0	0	1	1	1	1	1
Cnidaria	Hydractiniidae	Hydractinia echinata	(Fleming, 1828)	117644	Hydrozoa	*	0	0	0	0	1	0	0	0	0
Cnidaria	Sertulariidae	Hydrallmania falcata	(Linnaeus, 1758)	117890	Hydrozoa	R	0	0	1	0	0	0	0	0	0
Cnidaria		Hydrozoa	Owen, 1843	1337	Hydrozoa	♦	0	0	0	0	1	0	1	1	0
Cnidaria	Lovenellidae	Lovenella clausa	(Lovén, 1836)	117736	Hydrozoa	D	0	0	0	0	1	1	0	0	0
Cnidaria	Metridiidae	Metridium senile	(Linnaeus, 1761)	100982	Anthozoa	G	0	0	0	0	1	1	0	0	0
Cnidaria	Campanulariidae	Obelia geniculata	(Linnaeus, 1758)	117388	Hydrozoa	D	1	0	0	0	0	0	0	0	0
Cnidaria	Campanulariidae	Obelia longissima	(Pallas, 1766)	117389	Hydrozoa	D	1	0	0	1	0	0	0	0	0
Cnidaria	Campanulinidae	Opercularella lacerata	(Johnston, 1847)	117413	Hydrozoa	D	0	0	0	0	1	1	0	0	1
Cnidaria	Sagartiidae	Sagartia sp.	Gosse, 1855	100776	Anthozoa	♦	0	0	0	0	1	1	0	0	0
Cnidaria	Corynidae	Sarsia tubulosa	(M. Sars, 1835)	117491	Hydrozoa	V	0	0	0	0	1	1	0	0	0
Cnidaria	Sertularellidae	Sertularella rugosa	(Linnaeus, 1758)	117907	Hydrozoa	R	0	0	0	0	1	0	0	0	0
Cnidaria	Sertulariidae	Sertularia cupressina	Linnaeus, 1758	117913	Hydrozoa	G	0	0	1	1	1	1	0	1	0
Cnidaria		Staurozoa	Marques & Collins, 2004	265044	Hydrozoa	♦	0	0	1	0	0	0	0	0	0
Cnidaria	Tubulariidae	Tubularia sp.	Linnaeus, 1758	117258	Hydrozoa	♦	0	0	0	0	1	0	0	0	0
Cnidaria	Actiniidae	Urticina felina	(Linnaeus, 1761)	100834	Anthozoa	G	0	0	0	0	0	1	0	0	0
Echinodermata	Amphiuridae	Acrocnida brachiata	(Montagu, 1804)	236130	Echinodermata	*	1	0	1	0	0	0	0	0	0
Echinodermata	Amphiuridae	Amphipholis squamata	(Delle Chiaje, 1828)	125064	Echinodermata	V	0	0	1	0	0	0	0	0	0
Echinodermata	Amphiuridae	Amphiura chiajei	Forbes, 1843	125073	Echinodermata	R	0	0	1	0	0	0	0	0	0
Echinodermata	Amphiuridae	Amphiura filiformis	(O.F. Müller, 1776)	125080	Echinodermata	*	1	1	1	0	0	0	0	0	0
Echinodermata	Asteriidae	Asterias rubens	Linnaeus, 1758	123776	Echinodermata	*	1	1	1	1	1	1	0	0	1
Echinodermata	Astropectinidae	Astropecten irregularis	(Pennant, 1777)	123867	Echinodermata	G	1	1	1	1	0	0	0	0	0
Echinodermata	Loveniidae	Echinocardium cordatum	(Pennant, 1777)	124392	Echinodermata	*	1	1	1	1	0	0	0	0	0
Echinodermata	Loveniidae	Echinocardium flavescens	(O.F.Müller, 1776)	124394	Echinodermata	G	0	0	0	1	0	0	0	0	0
Echinodermata	Fibulariidae	Echinocyamus pusillus	(O.F. Müller, 1776)	124273	Echinodermata	G	1	1	1	0	1	0	0	0	0
Echinodermata	Cucumariidae	Ekmania barthii	(Troschel, 1846)	124681	Echinodermata	D	0	0	0	0	1	0	0	0	0
Echinodermata	Synaptidae	Leptosynapta inhaerens	(O.F. Müller, 1776)	124465	Echinodermata	D	1	0	0	0	0	0	0	0	0
Echinodermata	Luidiidae	Luidia sarsii	Düben & Koren in Düben, 1844	123922	Echinodermata	♦	1	0	1	0	0	0	0	0	0
Echinodermata	Ophiotrichidae	Ophiothrix fragilis	(Abildgaard, 1789)	125131	Echinodermata	V	0	0	1	0	0	0	0	0	0
Echinodermata	Ophiuridae	Ophiura albida	Forbes, 1839	124913	Echinodermata	*	0	1	1	1	1	0	0	0	0
Echinodermata	Ophiuridae	Ophiura ophiura	(Linnaeus, 1758)	124929	Echinodermata	*	1	1	1	1	1	0	0	0	0
Echinodermata	Ophiuridae	Ophiura sarsii	Lütken, 1855	124934	Echinodermata	D	0	0	0	0	1	0	0	0	0
Echinodermata	Cucumariidae	Paraleptopentacta elongata	(Düben & Koren, 1846)	1474372	Echinodermata	G	1	0	0	0	0	0	0	0	0
Echinodermata	Parechinidae	Psammechinus miliaris	(P.L.S.Müller, 1771)	124319	Echinodermata	*	1	1	0	1	1	0	0	0	0
Echinodermata	Spatangidae	Spantangus purpureus	O.F. Müller, 1776	124418	Echinodermata	D	1	0	0	0	0	0	0	0	0
Entoprocta	Barentsiidae	Barentsia gracilis	(Sars, 1835)	111802	Entoprocta	♦	0	0	0	0	1	1	0	0	0
Mollusca	Semelidae	Abra alba	(W. Wood, 1802)	141433	Bivalvia	*	1	1	1	0	1	1	0	0	0
Mollusca	Semelidae	Abra nitida	(O.F. Müller, 1776)	141435	Bivalvia	G	1	1	0	0	0	0	0	0	0
Mollusca	Semelidae	Abra prismatica	(Montagu, 1808)	141436	Bivalvia	D	1	1	1	0	0	0	0	0	0
Mollusca	Cardiidae	Acanthocardia aculeata	(Linnaeus, 1758)	138990	Bivalvia	♦	0	0	1	0	0	0	0	0	0
Mollusca	Cardiidae	Acanthocardia echinata	(Linnaeus, 1758)	138992	Bivalvia	G	1	0	1	0	0	0	0	0	0
Mollusca	Cardiidae	Acanthocardia tuberculata	(Linnaeus, 1758)	381057	Bivalvia	♦	1	0	0	0	0	0	0	0	0
Mollusca	Onchidorididae	Acanthodoris pilosa	(Abildgaard, 1789)	140627	Gastropoda	*	0	0	0	0	1	0	0	0	0
Mollusca	Acteonidae	Acteon tornatilis	(Linnaeus, 1758)	138691	Gastropoda	V	1	0	1	0	0	0	0	0	0
Mollusca	Pectinidae	Aequipecten opercularis	(Linnaeus, 1758)	140687	Bivalvia	R	1	0	1	0	0	0	0	0	0
Mollusca	Rissoidae	Alvania punctura	(Montagu, 1803)	141230	Gastropoda	♦	0	0	0	0	1	0	0	0	0
Mollusca	Goniodorididae	Ancula gibbosa	(Risso, 1818)	140029	Gastropoda	*	0	0	0	0	1	1	0	0	0
Mollusca	Anomiidae	Anomia ephippium	Linnaeus, 1758	138748	Bivalvia	R	0	0	0	0	0	1	0	0	0
Mollusca	Aporrhaidae	Aporrhais pespelecani	(Linnaeus, 1758)	138760	Gastropoda	G	1	0	1	1	1	0	0	0	0
Mollusca	Arcticidae	Arctica islandica	(Linnaeus, 1767)	138802	Bivalvia	3	1	1	1	0	1	1	0	0	0
Mollusca	Astartidae	Astarte borealis	(Schumacher, 1817)	138818	Bivalvia	G	0	0	0	0	1	1	0	0	0
Mollusca	Astartidae	Astarte elliptica	(T. Brown, 1827)	138821	Bivalvia	G	0	0	0	0	1	1	0	0	0
Mollusca	Astartidae	Astarte montagui	(Dillwyn, 1817)	138823	Bivalvia	3	0	0	0	0	1	0	0	0	0
Mollusca	Pholadidae	Barnea candida	(Linnaeus, 1758)	140767	Bivalvia	*	0	0	0	0	0	1	0	0	0
Mollusca	Cerithiidae	Bittium reticulatum	(da Costa, 1778)	139054	Gastropoda	G	0	0	0	0	1	0	0	0	0
Mollusca	Muricidae	Boreotrophon truncatus	(Strøm, 1768)	146733	Gastropoda	2	0	0	0	0	1	0	0	0	0
Mollusca	Pyramidellidae	Brachystomia scalaris	(MacGillivray, 1843)	491633	Gastropoda	*	0	0	0	0	1	1	0	0	0
Mollusca	Buccinidae	Buccinum undatum	Linnaeus, 1758	138878	Gastropoda	2	1	0	1	0	1	0	0	0	0
Mollusca	Cadlinidae	Cadlina laevis	(Linnaeus, 1767)	139134	Gastropoda	*	0	0	0	0	1	0	0	0	0
Mollusca	Cardiidae	Cerastoderma edule	(Linnaeus, 1758)	138998	Bivalvia	*	0	0	0	0	0	0	0	0	1
Mollusca	Cardiidae	Cerastoderma glaucum	(Bruguière, 1789)	138999	Bivalvia	*	0	0	0	0	1	1	0	1	1
Mollusca	Veneridae	Chamelea striatula	(da Costa, 1778)	141908	Bivalvia	♦	1	1	1	1	1	0	0	0	0
Mollusca	Mytilidae	Crenella decussata	(Montagu, 1808)	140440	Bivalvia	*	0	0	0	0	1	0	0	0	0
Mollusca	Calyptraeidae	Crepidula fornicata	(Linnaeus, 1758)	138963	Gastropoda	♦	0	0	0	0	1	0	0	0	0
Mollusca	Cylichnidae	Cylichna cylindracea	(Pennant, 1777)	139476	Gastropoda	*	1	0	1	0	0	1	0	0	0
Mollusca	Diaphanidae	Diaphana minuta	T. Brown, 1827	139557	Gastropoda	*	0	0	0	0	1	0	0	0	0
Mollusca	Donacidae	Donax vittatus	(da Costa, 1778)	139604	Bivalvia	G	0	1	0	1	0	0	0	0	0
Mollusca	Veneridae	Dosinia exoleta	(Linnaeus, 1758)	141911	Bivalvia	G	1	1	1	0	0	0	0	0	0
Mollusca	Veneridae	Dosinia lupinus	(Linnaeus, 1758)	141912	Bivalvia	D	1	1	1	0	0	0	0	0	0
Mollusca	Hydrobiidae	Ecrobia ventrosa	(Montagu, 1803)	238104	Gastropoda	G	0	0	0	0	0	0	0	0	1
Mollusca	Nuculidae	Ennucula tenuis	(Montagu, 1808)	140584	Bivalvia	*	0	0	0	0	1	0	0	0	0
Mollusca	Pharidae	Ensis ensis	(Linnaeus, 1758)	140733	Bivalvia	2	1	1	1	0	0	0	0	0	0
Mollusca	Pharidae	Ensis leei	M.Huber, 2015	876640	Bivalvia	♦	0	0	0	1	0	0	0	0	0
Mollusca	Pharidae	Ensis magnus	Schumacher, 1817	160539	Bivalvia	3	0	0	1	1	0	0	0	0	0
Mollusca	Pharidae	Ensis minor	(Chenu, 1843)	140734	Bivalvia	G	0	0	1	1	0	0	0	0	0
Mollusca	Pharidae	Ensis siliqua	(Linnaeus, 1758)	140735	Bivalvia	G	0	1	1	0	0	0	0	0	0
Mollusca	Epitoniidae	Epitonium clathrus	(Linnaeus, 1758)	146905	Gastropoda	D	1	0	0	0	0	0	0	0	0
Mollusca	Naticidae	Euspira catena	(da Costa, 1778)	140528	Gastropoda	*	1	0	0	0	0	0	0	0	0
Mollusca	Naticidae	Euspira montagui	(Forbes, 1838)	140533	Gastropoda	*	1	1	1	1	0	0	0	0	0
Mollusca	Naticidae	Euspira nitida	(Donovan, 1803)	151894	Gastropoda	*	0	0	1	0	1	0	0	0	0
Mollusca	Tellinidae	Fabulina fabula	(Gmelin, 1791)	146907	Bivalvia	*	1	1	0	0	1	0	0	0	0
Mollusca	Facelinidae	Facelina bostoniensis	(Couthouy, 1838)	139908	Gastropoda	*	0	0	0	0	1	0	0	0	0
Mollusca	Psammobiidae	Gari fervensis	(Gmelin, 1791)	140870	Bivalvia	*	1	1	1	0	0	0	0	0	0
Mollusca	Astartidae	Goodallia triangularis	(Montagu, 1803)	138831	Bivalvia	3	1	0	0	0	0	0	0	0	0
Mollusca	Philinidae	Hermania scabra	(O. F. Müller, 1784)	867492	Gastropoda	R	0	0	0	0	1	0	0	0	0
Mollusca	Hiatellidae	Hiatella arctica	(Linnaeus, 1767)	140103	Bivalvia	*	0	0	0	0	1	1	0	0	0
Mollusca	Iravadiidae	Hyala vitrea	(Montagu, 1803)	140129	Gastropoda	D	1	1	0	0	0	0	0	0	0
Mollusca	Hydrobiidae	Hydrobia acuta neglecta	Muus, 1963	465551	Gastropoda	♦	0	0	0	0	0	0	0	0	1
Mollusca	Lasaeidae	Kurtiella bidentata	(Montagu, 1803)	345281	Bivalvia	*	1	0	0	0	1	1	0	1	1
Mollusca	Littorinidae	Lacuna pallidula	(da Costa, 1778)	140168	Gastropoda	D	0	0	0	0	1	0	0	0	0
Mollusca	Littorinidae	Lacuna parva	(da Costa, 1778)	140169	Gastropoda	*	0	0	0	0	1	0	0	0	0
Mollusca	Cardiidae	Laevicardium crassum	(Gmelin, 1791)	139004	Bivalvia	*	1	0	1	0	0	0	0	0	0
Mollusca	Tonicellidae	Lepidochitona cinerea	(Linnaeus, 1767)	152774	Polyplacophora	3	0	0	0	0	1	0	0	0	0
Mollusca	Littorinidae	Littorina littorea	(Linnaeus, 1758)	140262	Gastropoda	*	0	0	0	0	1	0	0	0	0
Mollusca	Littorinidae	Littorina saxatilis	(Olivi, 1792)	140264	Gastropoda	*	0	0	0	0	1	1	0	0	0
Mollusca	Mactridae	Lutraria lutraria	(Linneaus, 1758)	140295	Bivalvia	♦	0	1	0	0	0	0	0	0	0
Mollusca	Tellinidae	Macoma balthica	(Linnaeus, 1758)	141579	Bivalvia	*	0	0	0	0	1	1	1	1	1
Mollusca	Tellinidae	Macoma calcarea	(Gmelin, 1791)	141580	Bivalvia	1	0	0	0	0	1	0	0	0	0
Mollusca	Tellinidae	Macomangulus tenuis	(da Costa, 1778)	878470	Bivalvia	V	0	0	0	0	1	0	0	0	0
Mollusca	Mactridae	Mactra stultorum	(Linnaeus, 1758)	140299	Bivalvia	G	1	1	1	1	0	0	0	0	0
Mollusca	Triphoridae	Marshallora adversa	(Montagu, 1803)	141715	Gastropoda	D	0	0	0	0	1	0	0	0	0
Mollusca	Mytilidae	Modiolus modiolus	(Linnaeus, 1758)	140467	Bivalvia	2	0	0	0	0	1	0	0	0	0
Mollusca	Mytilidae	Musculus discors	(Linnaeus, 1767)	140472	Bivalvia	G	0	0	0	0	1	1	0	0	0
Mollusca	Mytilidae	Musculus niger	(J. E. Gray, 1824)	140474	Bivalvia	G	0	0	0	0	1	0	0	0	0
Mollusca	Mytilidae	Musculus subpictus	(Cantraine, 1835)	506128	Bivalvia	G	1	0	0	0	1	1	0	0	0
Mollusca	Myidae	Mya arenaria	Linnaeus, 1758	140430	Bivalvia	*	0	0	0	0	1	1	1	1	1
Mollusca	Myidae	Mya truncata	Linnaeus, 1758	140431	Bivalvia	2	1	1	0	0	1	1	0	0	0
Mollusca	Mytilidae	Mytilus edulis	Linnaeus, 1758	140480	Bivalvia	*	1	0	0	0	1	1	1	1	1
Mollusca	Buccinidae	Neptunea antiqua	(Linnaeus, 1758)	138920	Gastropoda	G	0	0	0	0	1	0	0	0	0
Mollusca	Nuculidae	Nucula nitidosa	Winckworth, 1931	140589	Bivalvia	*	1	0	0	1	1	0	0	0	0
Mollusca	Onchidorididae	Onchidoris muricata	(O. F. Müller, 1776)	140640	Gastropoda	*	0	0	0	0	1	1	0	0	0
Mollusca	Rissoidae	Onoba semicostata	(Montagu, 1803)	141320	Gastropoda	*	0	0	0	0	1	1	0	0	0
Mollusca	Pyramidellidae	Parthenina interstincta	(J. Adams, 1797)	817982	Gastropoda	*	0	0	0	0	1	0	0	0	0
Mollusca	Cardiidae	Parvicardium hauniense	(Høpner Petersen & P. Russell, 1971)	139009	Bivalvia	R	0	0	0	0	1	0	0	0	0
Mollusca	Cardiidae	Parvicardium pinnulatum	(Conrad, 1831)	181343	Bivalvia	D	0	0	0	0	1	1	0	0	0
Mollusca	Hydrobiidae	Peringia ulvae	(Pennant, 1777)	151628	Gastropoda	*	0	0	0	0	1	1	1	1	1
Mollusca	Pharidae	Phaxas pellucidus	(Pennant, 1777)	140737	Bivalvia	*	1	1	0	0	1	0	0	0	0
Mollusca	Philinidae	Philine quadripartita	Ascanius, 1772	574582	Gastropoda	♦	0	0	0	0	1	1	0	0	0
Mollusca	Veneridae	Polititapes rhomboides	(Pennant, 1777)	745846	Bivalvia	*	1	1	1	0	0	0	0	0	0
Mollusca	Rissoidae	Pusillina inconspicua	(Alder, 1844)	141334	Gastropoda	*	0	0	0	0	1	1	0	0	0
Mollusca	Retusidae	Retusa obtusa	(Montagu, 1803)	141134	Gastropoda	*	0	0	0	0	1	1	0	0	0
Mollusca	Retusidae	Retusa truncatula	(Bruguière, 1792)	141138	Gastropoda	*	0	0	0	0	1	1	0	0	0
Mollusca	Sepiolidae	Sepiola atlantica	d'Orbigny, 1842	141454	Gastropoda	D	0	1	0	0	0	0	0	0	0
Mollusca	Mactridae	Spisula elliptica	(T.Brown, 1827)	140300	Bivalvia	2	0	1	0	1	0	0	0	0	0
Mollusca	Mactridae	Spisula solida	(Linnaeus, 1758)	140301	Bivalvia	G	1	1	0	1	0	0	0	0	0
Mollusca	Mactridae	Spisula subtruncata	(da Costa, 1778)	140302	Bivalvia	G	0	1	0	1	1	0	0	0	0
Mollusca	Lasaeidae	Tellimya ferruginosa	(Montagu, 1808)	146952	Bivalvia	*	1	1	0	1	1	0	0	0	0
Mollusca	Neritidae	Theodoxus fluviatilis	(Linnaeus, 1758)	153558	Gastropoda	♦	0	0	0	0	0	0	0	1	0
Mollusca	Thraciidae	Thracia phaseolina	(Lamarck, 1818)	152378	Bivalvia	*	1	0	0	0	1	0	0	0	0
Mollusca	Thyasiridae	Thyasira flexuosa	(Montagu, 1803)	141662	Bivalvia	*	1	1	1	0	0	0	0	0	0
Mollusca	Nassariidae	Tritia reticulata	(Linnaeus, 1758)	876821	Gastropoda	G	0	0	0	0	1	1	0	0	0
Mollusca	Pyramidellidae	Turbonilla sp.	Risso, 1826	138421	Gastropoda	*	1	0	1	0	0	0	0	0	0
Mollusca	Turritellidae	Turritellinella tricarinata	(Brocchi, 1814)	1381415	Gastropoda	G	1	0	0	0	0	0	0	0	0
Mollusca	Corbulidae	Varicorbula gibba	(Olivi, 1792)	378492	Bivalvia	*	1	0	1	0	1	1	0	0	0
Mollusca	Veneridae	Venerupis corrugata	(Gmelin, 1791)	181364	Bivalvia	G	1	1	1	0	1	0	0	0	0
Mollusca	Eulimidae	Vitreolina philippi	(de Rayneval & Ponzi, 1854)	139903	Gastropoda	R	0	0	0	0	1	0	0	0	0
Nemertea	Lineidae	Cerebratulus lacteus	(Leidy, 1851)	147322	Nemertea	♦	0	1	0	0	0	0	0	0	0
Nemertea	Sacconemertidae	Cyanophthalma obscura	(Schultze, 1851)	122739	Nemertea	♦	0	0	0	0	1	0	0	1	1
Nemertea	Lineidae	Lineus ruber	(Müller, 1774)	122536	Nemertea	♦	0	0	0	0	1	1	1	0	1
Nemertea	Malacobdellidae	Malacobdella grossa	(Müller, 1776)	122641	Nemertea	♦	0	0	0	0	1	1	0	0	0
Nemertea		Nemertea		152391	Nemertea	♦	1	0	1	0	1	1	1	1	0
Nemertea	Tubulanidae	Tubulanus polymorphus	Renier, 1804	122637	Nemertea	♦	0	0	0	0	1	1	0	0	0
Phoronida	Phoronidae	Phoronis sp.	Wright, 1856	128545	Phoronida	♦	1	1	1	0	1	1	1	0	1
Platyhelminthes		Platyhelminthes	Minot, 1876	793	Platyhelminthes	♦	1	1	1	0	1	1	1	1	1
Porifera	Chalinidae	Chalinula limbata	(Montagu, 1814)	132761	Porifera	D	0	0	0	0	1	1	0	0	0
Porifera	Halichondriidae	Halichondria (Halichondria) panicea	(Pallas, 1766)	165853	Porifera	G	1	1	1	0	1	1	0	0	0
Porifera	Chalinidae	Haliclona (Haliclona) oculata	(Linnaeus, 1759)	132833	Porifera	D	0	0	0	0	1	1	0	0	0
Porifera	Halisarcidae	Halisarca dujardinii	Johnston, 1842	132736	Porifera	D	0	0	0	0	1	1	0	0	0
Porifera	Leucosoleniidae	Leucosolenia sp.	Bowerbank, 1864	131715	Porifera	♦	0	0	0	0	1	1	0	0	0
Porifera		Porifera	Grant, 1836	558	Porifera	♦	1	0	1	0	1	0	0	0	0
Porifera	Syconidae	Sycon ciliatum	(Fabricius, 1780)	132251	Porifera	D	0	0	0	0	1	0	0	0	0
Priapulida	Halicryptidae	Halicryptus spinulosus	von Siebold, 1849	101156	Priapulida	♦	0	0	0	0	1	1	1	1	0
Priapulida	Priapulidae	Priapulidae	Gosse, 1855	101078	Priapulida	♦	x	0	x	0	0	0	0	0	0
Priapulida	Priapulidae	Priapulus caudatus	Lamarck, 1816	101160	Priapulida	♦	0	0	0	0	1	1	1	0	0

## Sheet: Baltic Sea case study Frequency
						FB			KR			RB			AG			OB				FB			KR			RB			AG			OB
						Occurence in																Frequency of occurence, %
						+ MPA; ++ MPA & MGFin; +++ MPA, MGF in and out; * only out; +* - MPA & out																Number of stations
																						41	15	49	6	11	4	1	6	11	8	14	6	4	40	40
Group	Taxa	Group	Authority	AphiaID	German Red List	2020	2021	2022	2020	2021	2022	2020	2021	2022	2020	2021	2022	2020	2021	2022		2020	2021	2022	2020	2021	2022	2020	2021	2022	2020	2021	2022	2020	2021	2022
Amphipoda	Ampelisca brevicornis	Amphipoda	(A. Costa, 1853)	101891	*			+														0	0	1	0	0	0	0	0	0	0	0	0	0	0	0
Amphipoda	Ampithoe rubricata	Amphipoda	(Montagu, 1808)	102002	*	+	+	+								+						2	2	1	0	0	0	0	0	0	0	7	0	0	0	0
Amphipoda	Aora gracilis	Amphipoda	(Spence Bate, 1857)	102012	*			+														0	0	1	0	0	0	0	0	0	0	0	0	0	0	0
Amphipoda	Apherusa bispinosa	Amphipoda	(Spence Bate, 1857)	102160	G	+	+	+														2	1	3	0	0	0	0	0	0	0	0	0	0	0	0
Amphipoda	Bathyporeia guilliamsoniana	Amphipoda	(Spence Bate, 1857)	103060	*			+														0	0	1	0	0	0	0	0	0	0	0	0	0	0	0
Amphipoda	Bathyporeia pilosa	Amphipoda	Lindström, 1855	103068	*	+		+	+	+					+	+	+	+	++	++		1	0	1	1	1	0	0	0	0	4	4	4	4	13	23
Amphipoda	Calliopius laeviusculus	Amphipoda	(Krøyer, 1838)	102178	*	+									+	+	+					1	0	0	0	0	0	0	0	0	1	9	1	0	0	0
Amphipoda	Caprella linearis	Amphipoda	(Linnaeus, 1767)	101839	V	+	+	+														9	3	5	0	0	0	0	0	0	0	0	0	0	0	0
Amphipoda	Cheirocratus sundevallii	Amphipoda	(Rathke, 1843)	102798	*	+	+	+								+						4	4	4	0	0	0	0	0	0	0	1	0	0	0	0
Amphipoda	Corophium volutator	Amphipoda	(Pallas, 1766)	102101	*							+	+	+	+	+	+			++		0	0	0	0	0	0	1	2	1	2	1	1	0	7	9
Amphipoda	Crassicorophium crassicorne	Amphipoda	(Bruzelius, 1859)	397383	*	+	+	+	+	+	+											12	3	7	1	1	1	0	0	0	0	0	0	0	0	0
Amphipoda	Dexamine spinosa	Amphipoda	(Montagu, 1813)	102135	*	+	+															2	1	0	0	0	0	0	0	0	0	0	0	0	0	0
Amphipoda	Dyopedos monacanthus	Amphipoda	(Metzger, 1875)	489646	*	+	+	+	+		+											2	1	1	1	0	1	0	0	0	0	0	0	0	0	0
Amphipoda	Gammarellus homari	Amphipoda	(J.C. Fabricius, 1779)	102253	*	+	+	+	+		+			+								1	1	2	1	0	1	0	0	1	0	0	0	0	0	0
Amphipoda	Gammarus oceanicus	Amphipoda	Segerstråle, 1947	102285	*				+						+	+	+			++		0	0	0	1	0	0	0	0	0	1	3	2	0	0	2
Amphipoda	Gammarus salinus	Amphipoda	Spooner, 1947	102292	*	+			+	+	+	+	+	+	+	+	+	+		++		1	0	0	4	7	1	1	2	3	7	14	6	4	7	27
Amphipoda	Gammarus zaddachi	Amphipoda	Sexton, 1912	102299	*					+		+		+	+	+	+			++		0	0	0	0	1	0	1	0	1	3	10	3	0	2	12
Amphipoda	Gitana sarsi	Amphipoda	Boeck, 1871	101977	R	+																1	0	0	0	0	0	0	0	0	0	0	0	0	0	0
Amphipoda	Grandidierella japonica	Amphipoda	Stephensen, 1938	238740	♦	+	+															1	1	0	0	0	0	0	0	0	0	0	0	0	0	0
Amphipoda	Hyperia galba	Amphipoda	(Montagu, 1813)	103251	*	+																1	0	0	0	0	0	0	0	0	0	0	0	0	0	0
Amphipoda	Ischyrocerus anguipes	Amphipoda	Krøyer, 1838	102412	D	+		+														6	0	2	0	0	0	0	0	0	0	0	0	0	0	0
Amphipoda	Lembos websteri	Amphipoda	Spence Bate, 1857	102033	*		+															0	1	0	0	0	0	0	0	0	0	0	0	0	0	0
Amphipoda	Leptocheirus pilosus	Amphipoda	Zaddach, 1844	102040	*		+															0	1	0	0	0	0	0	0	0	0	0	0	0	0	1
Amphipoda	Medicorophium affine	Amphipoda	(Bruzelius, 1859)	423507	D	+	+	+														1	1	2	0	0	0	0	0	0	0	0	0	0	0	0
Amphipoda	Megamphopus cornutus	Amphipoda	Norman, 1869	102377	*	+	+															9	5	0	0	0	0	0	0	0	0	0	0	0	0	0
Amphipoda	Melita palmata	Amphipoda	(Montagu, 1804)	102843	V				+	+				+	+	+	+			+		0	0	0	1	1	0	0	0	1	3	11	2	0	0	1
Amphipoda	Metopa pusilla	Amphipoda	Sars, 1892	103132	*			+														0	0	1	0	0	0	0	0	0	0	0	0	0	0	0
Amphipoda	Microdeutopus gryllotalpa	Amphipoda	A. Costa, 1853	102048	*	+	+	+	+	+		+	+	+	+	+	+			+		10	3	1	1	5	0	1	3	1	2	8	1	0	0	1
Amphipoda	Monocorophium insidiosum	Amphipoda	(Crawford, 1937)	148592	*	+	+	+*	+	+	+					+						7	2	3	1	2	1	0	0	0	0	1	0	0	0	0
Amphipoda	Monoporeia affinis	Amphipoda	(Lindström, 1855)	103077	3										+							0	0	0	0	0	0	0	0	0	1	0	0	0	0	0
Amphipoda	Pariambus typicus	Amphipoda	(Krøyer, 1845)	101857	*	+	+															5	4	0	0	0	0	0	0	0	0	0	0	0	0	0
Amphipoda	Phoxocephalus holbolli	Amphipoda	(Krøyer, 1842)	102989	D	+	+	+					+									10	7	8	0	0	0	0	1	0	0	0	0	0	0	0
Amphipoda	Phtisica marina	Amphipoda	Slabber, 1769	101864	*	+	+	+														1	1	1	0	0	0	0	0	0	0	0	0	0	0	0
Amphipoda	Pontoporeia femorata	Amphipoda	Krøyer, 1842	103079	V							+	+	+++								0	0	0	0	0	0	1	3	8	0	0	0	0	0	0
Amphipoda	Protomedeia fasciata	Amphipoda	Krøyer, 1842	102443	R	+	+	+														6	1	6	0	0	0	0	0	0	0	0	0	0	0	0
Anthozoa	Actinia equina	Anthozoa	(Linnaeus, 1758)	100803	D	+	+		+													1	1	0	1	0	0	0	0	0	0	0	0	0	0	0
Anthozoa	Cylista sp.	Anthozoa	Wright, 1859	854014	♦	+	+															3	1	0	0	0	0	0	0	0	0	0	0	0	0	0
Anthozoa	Edwardsia danica	Anthozoa	Carlgren, 1921	100882	D	+	+	+	+	+	+											6	5	7	3	6	3	0	0	0	0	0	0	0	0	0
Anthozoa	Halcampa duodecimcirrata	Anthozoa	(Sars, 1851)	100917	1	+++	+++	+++	+	+	+						+					17	8	16	1	3	1	0	0	0	0	0	0	0	0	0
Anthozoa	Metridium senile	Anthozoa	(Linnaeus, 1761)	100982	G	+	+	+	+	+	+											1	4	5	2	5	2	0	0	0	0	0	0	0	0	0
Anthozoa	Sagartia sp.	Anthozoa	Gosse, 1855	100776	♦		+	+		+	+											0	1	2	0	2	1	0	0	0	0	0	0	0	0	0
Anthozoa	Urticina felina	Anthozoa	(Linnaeus, 1761)	100834	G				+													0	0	0	1	0	0	0	0	0	0	0	0	0	0	0
Arachnida	Halacaridae	Arachnida	Murray, 1877	1484	♦	+++	+	+*	+	+	+	+	+	+		+	+					6	1	3	3	3	2	1	3	1	0	8	0	0	0	0
Ascidiacea	Ciona intestinalis	Ascidiacea	(Linnaeus, 1767)	103732	*	+					+											3	0	0	0	0	1	0	0	0	0	0	0	0	0	0
Ascidiacea	Dendrodoa grossularia	Ascidiacea	(Van Beneden, 1846)	103882	V	+++	+	+++	+	+	+						+	+				12	8	18	3	7	4	0	0	0	0	0	0	1	0	0
Ascidiacea	Molgula manhattensis	Ascidiacea	(De Kay, 1843)	103788	D	+	+	+	+	+	+											4	3	3	2	6	2	0	0	0	0	0	0	0	0	0
Ascidiacea	Styela coriacea	Ascidiacea	(Alder & Hancock, 1848)	103930	G					+	+											0	0	0	0	1	1	0	0	0	0	0	0	0	0	0
Bivalvia	Abra alba	Bivalvia	(W. Wood, 1802)	141433	*	+++	+++	+++	+	+	+						+					34	12	36	2	4	2	0	0	0	0	0	0	0	0	0
Bivalvia	Anomia ephippium	Bivalvia	Linnaeus, 1758	138748	R				+													0	0	0	1	0	0	0	0	0	0	0	0	0	0	0
Bivalvia	Arctica islandica	Bivalvia	(Linnaeus, 1767)	138802	3	+++	+++	+++		+	+						+					28	11	31	0	2	1	0	0	0	0	0	0	0	0	0
Bivalvia	Astarte borealis	Bivalvia	(Schumacher, 1817)	138818	G	+*	+	+	+	+	+						+					15	7	10	1	7	2	0	0	0	0	0	0	0	0	0
Bivalvia	Astarte elliptica	Bivalvia	(T. Brown, 1827)	138821	G	+	+	+	+	+	+											8	4	7	1	5	3	0	0	0	0	0	0	0	0	0
Bivalvia	Astarte montagui	Bivalvia	(Dillwyn, 1817)	138823	3	+	+	+														2	2	4	0	0	0	0	0	0	0	0	0	0	0	0
Bivalvia	Barnea candida	Bivalvia	(Linnaeus, 1758)	140767	*						+											0	0	0	0	0	1	0	0	0	0	0	0	0	0	0
Bivalvia	Cerastoderma edule	Bivalvia	(Linnaeus, 1758)	138998	*															+		0	0	0	0	0	0	0	0	0	0	0	0	0	0	1
Bivalvia	Cerastoderma glaucum	Bivalvia	(Bruguière, 1789)	138999	*	+				+					+	+	+	+	++	++		1	1	0	0	2	0	0	0	0	8	10	2	4	18	41
Bivalvia	Chamelea striatula	Bivalvia	(da Costa, 1778)	141908	♦	+																1	0	0	0	0	0	0	0	0	0	0	0	0	0	0
Bivalvia	Crenella decussata	Bivalvia	(Montagu, 1808)	140440	*			+														0	0	1	0	0	0	0	0	0	0	0	0	0	0	0
Bivalvia	Ennucula tenuis	Bivalvia	(Montagu, 1808)	140584	*			+*									+					2	0	2	0	0	0	0	0	0	0	0	0	0	0	0
Bivalvia	Fabulina fabula	Bivalvia	(Gmelin, 1791)	146907	*																	0	0	1	0	0	0	0	0	0	0	0	0	0	0	0
Bivalvia	Hiatella arctica	Bivalvia	(Linnaeus, 1767)	140103	*	++	+	+	+	+	+											6	1	2	1	6	1	0	0	0	0	0	0	0	0	0
Bivalvia	Kurtiella bidentata	Bivalvia	(Montagu, 1803)	345281	*	+++	+++	+++	+	+	+					+	+					34	13	41	5	10	3	0	0	0	0	1	0	0	0	1
Bivalvia	Macoma balthica	Bivalvia	(Linnaeus, 1758)	141579	*	++	+++	+++	+	+	+	+	+	+++	+	+	+	+	++	++		8	5	18	3	8	2	1	6	11	8	7	4	4	29	35
Bivalvia	Macoma calcarea	Bivalvia	(Gmelin, 1791)	141580	1	+		+														3	0	3	0	0	0	0	0	0	0	0	0	0	0	0
Bivalvia	Macomangulus tenuis	Bivalvia	(da Costa, 1778)	878470	V																	1	0	0	0	0	0	0	0	0	0	0	0	0	0	0
Bivalvia	Modiolus modiolus	Bivalvia	(Linnaeus, 1758)	140467	2	+																1	0	0	0	0	0	0	0	0	0	0	0	0	0	0
Bivalvia	Musculus discors	Bivalvia	(Linnaeus, 1767)	140472	G		+	+	+													0	2	1	1	0	0	0	0	0	0	0	0	0	0	0
Bivalvia	Musculus niger	Bivalvia	(J. E. Gray, 1824)	140474	G	+		++														2	0	5	0	0	0	0	0	0	0	0	0	0	0	0
Bivalvia	Musculus subpictus	Bivalvia	(Cantraine, 1835)	506128	G	+	+	+	+	+	+											7	5	6	4	5	2	0	0	0	0	0	0	0	0	0
Bivalvia	Mya arenaria	Bivalvia	Linnaeus, 1758	140430	*	++	+*	+++	+	+	+		+	+++	+	+	+	+	++	++		2	3	16	4	10	3	0	4	5	7	5	4	4	33	41
Bivalvia	Mya truncata	Bivalvia	Linnaeus, 1758	140431	2	+		+			+											1	0	2	0	0	2	0	0	0	0	0	0	0	0	0
Bivalvia	Mytilus edulis	Bivalvia	Linnaeus, 1758	140480	*	+*	+*	+++	+	+	+	+	+	+	+	+	+	+	++	++		12	8	17	6	11	4	1	3	3	8	14	6	4	40	36
Bivalvia	Nucula nitidosa	Bivalvia	Winckworth, 1930	140589	*	+++		++									+					8	2	5	0	0	0	0	0	0	0	0	0	0	0	0
Bivalvia	Parvicardium hauniense	Bivalvia	(Høpner Petersen & P. Russell, 1971)	139009	R	+																1	0	0	0	0	0	0	0	0	0	0	0	0	0	0
Bivalvia	Parvicardium pinnulatum	Bivalvia	(Conrad, 1831)	181343	D	+*	++	++	+	+	+						+					7	5	5	3	1	2	0	0	0	0	0	0	0	0	0
Bivalvia	Phaxas pellucidus	Bivalvia	(Pennant, 1777)	140737	*	+++	+++	+++									+					19	6	7	0	0	0	0	0	0	0	0	0	0	0	0
Bivalvia	Spisula subtruncata	Bivalvia	(da Costa, 1778)	140302	G	+																1	0	0	0	0	0	0	0	0	0	0	0	0	0	0
Bivalvia	Tellimya ferruginosa	Bivalvia	(Montagu, 1808)	146952	*	+																1	0	0	0	0	0	0	0	0	0	0	0	0	0	0
Bivalvia	Thracia phaseolina	Bivalvia	(Lamarck, 1818)	152378	*	+	+															10	1	0	0	0	0	0	0	0	0	0	0	0	0	0
Bivalvia	Varicorbula gibba	Bivalvia	(Olivi, 1792)	378492	*	+++	+++	+++	+	+	+						+					39	12	35	3	7	2	0	0	0	0	0	0	0	0	0
Bivalvia	Venerupis corrugata	Bivalvia	(Gmelin, 1791)	181364	G	+																1	0	0	0	0	0	0	0	0	0	0	0	0	0	0
Bryozoa	Alcyonidium diaphanum	Bryozoa	(Hudson, 1778)	111597	*	+	+	+			+											5	2	4	0	0	2	0	0	0	0	0	0	0	0	0
Bryozoa	Alcyonidium polyoum	Bryozoa	(Hassall, 1841)	153717	D	++	+	+	+	+	+	+	+	+		+	+					9	4	5	5	8	2	1	2	3	0	1	2	0	0	0
Bryozoa	Amathia gracilis	Bryozoa	(Leidy, 1855)	851589	*	+	+	+		+												1	1	3	0	2	0	0	0	0	0	0	0	0	0	0
Bryozoa	Bryozoa	Bryozoa		146142	♦			+														0	0	1	0	0	0	0	0	0	0	0	0	0	0	0
Bryozoa	Callopora lineata	Bryozoa	(Linnaeus, 1767)	111197	*	+++	+*	+++	+	+	+	+	+	+	+	+	+					13	7	23	4	8	3	1	2	3	3	8	3	0	0	0
Bryozoa	Celleporella hyalina	Bryozoa	(Linnaeus, 1767)	111397	R	+		+														1	0	1	0	0	0	0	0	0	0	0	0	0	0	0
Bryozoa	Cribrilina punctata	Bryozoa	(Hassall, 1841)	111314	*	+	+	++	+	+	+											5	6	8	1	2	1	0	0	0	0	0	0	0	0	0
Bryozoa	Crisia eburnea	Bryozoa	(Linnaeus, 1758)	111696	*	+	+	+										+				9	1	6	0	0	0	0	0	0	0	0	0	1	0	0
Bryozoa	Einhornia crustulenta	Bryozoa	(Pallas, 1766)	467577	*	+*	++	+*	+	+	+	+	+	++	+	+	+	+	++	++		2	2	3	4	7	1	1	3	3	8	14	5	3	18	26
Bryozoa	Electra pilosa	Bryozoa	(Linnaeus, 1767)	111355	*	+*	+	+++	+	+	+			+	+		+					11	6	15	4	7	3	0	0	1	1	0	0	0	0	0
Bryozoa	Escharella immersa	Bryozoa	(Fleming, 1828)	111484	*	+++	+*	+++	+	+	+						+					20	8	21	1	1	1	0	0	0	0	0	0	0	0	0
Bryozoa	Eucratea loricata	Bryozoa	(Linnaeus, 1758)	111361	V	+++	+	+++	+	+	+		+			+	+					21	6	30	3	11	4	0	1	0	0	2	1	0	0	0
Bryozoa	Farrella repens	Bryozoa	(Farre, 1837)	111652	D	++	+	+++	+	+	+											12	4	8	4	6	3	0	0	0	0	0	0	0	0	0
Bryozoa	Flustra foliacea	Bryozoa	(Linnaeus, 1758)	111367	*	+++	+*	+++	+	+		+					+					16	6	19	1	1	0	1	0	0	0	0	0	0	0	0
Bryozoa	Walkeria uva	Bryozoa	(Linnaeus, 1758)	111676	*	+*	++	+++	+	+	+						+					10	2	8	3	3	4	0	0	0	0	0	0	0	0	0
Cirripedia	Amphibalanus improvisus	Cirripedia	(Darwin, 1854)	421139	♦	*			+	+	+	+	+	+	+	+	+			++		1	0	0	2	2	1	1	2	3	5	13	6	0	3	17
Cirripedia	Balanus balanus	Cirripedia	(Linnaeus, 1758)	106213	D	+		+														1	0	1	0	0	0	0	0	0	0	0	0	0	0	0
Cirripedia	Balanus crenatus	Cirripedia	Bruguière, 1789	106215	*	+++	+	+++	+	+	+		+	+			+			+		8	1	14	4	2	2	0	1	1	0	0	0	0	0	1
Cirripedia	Verruca stroemia	Cirripedia	(O.F. Müller, 1776)	106257	*	+																1	0	0	0	0	0	0	0	0	0	0	0	0	0	0
Cumacea	Diastylis rathkei	Cumacea	(Krøyer, 1841)	110487	*	+++	+++	+++	+	+	+	+	+	+++	+	+	+			+		39	13	36	5	9	3	1	6	10	4	1	1	0	0	2
Cumacea	Eudorella truncatula	Cumacea	(Bate, 1856)	110535	*	+++	++	+++									+					7	2	9	0	0	0	0	0	0	0	0	0	0	0	0
Cumacea	Eudorellopsis deformis	Cumacea	(Krøyer, 1846)	110536	*			+														0	0	1	0	0	0	0	0	0	0	0	0	0	0	0
Cumacea	Lamprops fasciatus	Cumacea	G.O. Sars, 1863	110516	R	+																3	0	0	0	0	0	0	0	0	0	0	0	0	0	0
Decapoda	Carcinus maenas	Decapoda	(Linnaeus, 1758)	107381	*	++	+	+	+	+										+		6	1	2	1	2	0	0	0	0	0	0	0	0	1	2
Decapoda	Crangon crangon	Decapoda	(Linnaeus, 1758)	107552	*	+++	+			+	+		+	+*	+	+	+	+	++	++		5	1	1	0	1	1	0	2	4	5	4	6	4	10	24
Decapoda	Hyas coarctatus	Decapoda	Leach, 1815	107323	D	+																2	0	0	0	0	0	0	0	0	0	0	0	0	0	0
Decapoda	Liocarcinus sp.	Decapoda	Stimpson, 1871	106925	♦	+																1	0	0	0	0	0	0	0	0	0	0	0	0	0	0
Decapoda	Macropodia rostrata	Decapoda	(Linnaeus, 1761)	107345	*	+																2	0	0	0	0	0	0	0	0	0	0	0	0	0	0
Decapoda	Pagurus bernhardus	Decapoda	(Linnaeus, 1758)	107232	*	+	+	+														1	1	3	0	0	0	0	0	0	0	0	0	0	0	0
Decapoda	Palaemon elegans	Decapoda	Rathke, 1836	107614	*					+	+					+		+		+		0	0	0	0	1	1	0	0	0	0	1	0	1	0	1
Decapoda	Rhithropanopeus harrisii	Decapoda	(Gould, 1841)	107414	♦															++		0	0	0	0	0	0	0	0	0	0	0	0	0	1	6
Echinodermata	Asterias rubens	Echinodermata	Linnaeus, 1758	123776	*	+++	+*	+++	+	+	+						+	+				12	7	16	4	10	4	0	0	0	0	0	0	1	0	0
Echinodermata	Echinocyamus pusillus	Echinodermata	(O.F. Müller, 1776)	124273	G	+	+	+														13	5	5	0	0	0	0	0	0	0	0	0	0	0	0
Echinodermata	Ekmania barthii	Echinodermata	(Troschel, 1846)	124681	D			+														0	0	1	0	0	0	0	0	0	0	0	0	0	0	0
Echinodermata	Ophiura albida	Echinodermata	Forbes, 1839	124913	*	+++	+++	+++									+					39	9	40	0	0	0	0	0	0	0	0	0	0	0	0
Echinodermata	Ophiura ophiura	Echinodermata	(Linnaeus, 1758)	124929	*																	0	0	1	0	0	0	0	0	0	0	0	0	0	0	0
Echinodermata	Ophiura sarsii	Echinodermata	Lütken, 1855	124934	D			+														0	0	1	0	0	0	0	0	0	0	0	0	0	0	0
Echinodermata	Psammechinus miliaris	Echinodermata	(P.L.S. Müller, 1771)	124319	*	+++	+	+									+					11	2	6	0	0	0	0	0	0	0	0	0	0	0	0
Entoprocta	Barentsia gracilis	Entoprocta	(Sars, 1835)	111802	♦	+	+	+	+		+											3	3	5	1	0	3	0	0	0	0	0	0	0	0	0
Gastropoda	Acanthodoris pilosa	Gastropoda	(Abildgaard, 1789)	140627	*	+																2	0	0	0	0	0	0	0	0	0	0	0	0	0	0
Gastropoda	Alvania punctura	Gastropoda	(Montagu, 1803)	141230	♦	+																1	0	0	0	0	0	0	0	0	0	0	0	0	0	0
Gastropoda	Ancula gibbosa	Gastropoda	(Risso, 1818)	140029	*			+	+													0	0	1	1	0	0	0	0	0	0	0	0	0	0	0
Gastropoda	Aporrhais pespelecani	Gastropoda	(Linnaeus, 1758)	138760	G	+*		+									+					2	0	1	0	0	0	0	0	0	0	0	0	0	0	0
Gastropoda	Bittium reticulatum	Gastropoda	(da Costa, 1778)	139054	G	+	+	+														6	3	3	0	0	0	0	0	0	0	0	0	0	0	0
Gastropoda	Boreotrophon truncatus	Gastropoda	(Strøm, 1768)	146733	2	+		+														3	0	1	0	0	0	0	0	0	0	0	0	0	0	0
Gastropoda	Brachystomia scalaris	Gastropoda	(MacGillivray, 1843)	491633	*	+	+			+												2	2	0	0	5	0	0	0	0	0	0	0	0	0	0
Gastropoda	Buccinum undatum	Gastropoda	Linnaeus, 1758	138878	2	+*	+	+									+					3	1	3	0	0	0	0	0	0	0	0	0	0	0	0
Gastropoda	Cadlina laevis	Gastropoda	(Linnaeus, 1767)	139134	*			+														0	0	1	0	0	0	0	0	0	0	0	0	0	0	0
Gastropoda	Crepidula fornicata	Gastropoda	(Linnaeus, 1758)	138963	♦	+																1	0	0	0	0	0	0	0	0	0	0	0	0	0	0
Gastropoda	Cylichna cylindracea	Gastropoda	(Pennant, 1777)	139476	*				+													0	0	0	1	0	0	0	0	0	0	0	0	0	0	0
Gastropoda	Diaphana minuta	Gastropoda	T. Brown, 1827	139557	*	+																2	0	0	0	0	0	0	0	0	0	0	0	0	0	0
Gastropoda	Ecrobia ventrosa	Gastropoda	(Montagu, 1803)	238104	G													+	+	++		0	0	0	0	0	0	0	0	0	0	0	0	3	4	16
Gastropoda	Euspira nitida	Gastropoda	(Donovan, 1803)	151894	*																	0	1	0	0	0	0	0	0	0	0	0	0	0	0	0
Gastropoda	Facelina bostoniensis	Gastropoda	(Couthouy, 1838)	139908	*	+	+															2	1	0	0	0	0	0	0	0	0	0	0	0	0	0
Gastropoda	Hermania scabra	Gastropoda	(O. F. Müller, 1784)	867492	R	+																1	0	0	0	0	0	0	0	0	0	0	0	0	0	0
Gastropoda	Hydrobia acuta neglecta	Gastropoda	Muus, 1963	465551	♦																	0	0	0	0	0	0	0	0	0	0	0	0	0	0	1
Gastropoda	Lacuna pallidula	Gastropoda	(da Costa, 1778)	140168	D	+																1	0	0	0	0	0	0	0	0	0	0	0	0	0	0
Gastropoda	Lacuna parva	Gastropoda	(da Costa, 1778)	140169	*			+														0	0	1	0	0	0	0	0	0	0	0	0	0	0	0
Gastropoda	Littorina littorea	Gastropoda	(Linnaeus, 1758)	140262	*	+																1	0	0	0	0	0	0	0	0	0	0	0	0	0	0
Gastropoda	Littorina saxatilis	Gastropoda	(Olivi, 1792)	140264	*	+			+													1	0	0	1	0	0	0	0	0	0	0	0	0	0	0
Gastropoda	Marshallora adversa	Gastropoda	(Montagu, 1803)	141715	D	+	+	+														3	2	1	0	0	0	0	0	0	0	0	0	0	0	0
Gastropoda	Neptunea antiqua	Gastropoda	(Linnaeus, 1758)	138920	G	*		+									+					1	0	4	0	0	0	0	0	0	0	0	0	0	0	0
Gastropoda	Onchidoris muricata	Gastropoda	(O. F. Müller, 1776)	140640	*	+*	+	+	+		+						+					5	1	4	2	0	2	0	0	0	0	0	0	0	0	0
Gastropoda	Onoba semicostata	Gastropoda	(Montagu, 1803)	141320	*	+*	+	+*	+	+	+						+					6	4	6	2	4	1	0	0	0	0	0	0	0	0	0
Gastropoda	Parthenina interstincta	Gastropoda	(J. Adams, 1797)	817982	*	+																1	0	0	0	0	0	0	0	0	0	0	0	0	0	0
Gastropoda	Peringia ulvae	Gastropoda	(Pennant, 1777)	151628	*	+++	+++	+++	+	+	+	+	+	+++	+	+	+	+	++	++		16	8	33	5	11	3	1	6	11	8	14	6	4	40	41
Gastropoda	Philine quadripartita	Gastropoda	Ascanius, 1772	574582	♦	+++		+++	+		+						+					13	0	13	1	0	2	0	0	0	0	0	0	0	0	0
Gastropoda	Pusillina inconspicua	Gastropoda	(Alder, 1844)	141334	*		+		+													0	1	1	1	0	0	0	0	0	0	0	0	0	0	0
Gastropoda	Retusa obtusa	Gastropoda	(Montagu, 1803)	141134	*	+	+	++	+		+											3	3	2	1	0	1	0	0	0	0	0	0	0	0	0
Gastropoda	Retusa truncatula	Gastropoda	(Bruguière, 1792)	141138	*	+	+++	++	+	+	+											4	5	3	3	6	3	0	0	0	0	0	0	0	0	0
Gastropoda	Theodoxus fluviatilis	Gastropoda	(Linnaeus, 1758)	153558	♦										+	+	+					0	0	0	0	0	0	0	0	0	2	10	1	0	0	0
Gastropoda	Tritia reticulata	Gastropoda	(Linnaeus, 1758)	876821	G	+++		++	+								+					6	0	2	1	0	0	0	0	0	0	0	0	0	0	0
Gastropoda	Vitreolina philippi	Gastropoda	(de Rayneval & Ponzi, 1854)	139903	R	+																1	0	0	0	0	0	0	0	0	0	0	0	0	0	0
Hirudinea	Piscicola sp.	Hirudinea	Blainville, 1818	116941	♦										+	+	+					0	0	0	0	0	0	0	0	0	1	1	1	0	0	0
Hydrozoa	Bougainvillia sp.	Hydrozoa	Lesson, 1830	117015	♦	+																3	0	0	0	0	0	0	0	0	0	0	0	0	0	0
Hydrozoa	Clava multicornis	Hydrozoa	(Forsskål, 1775)	117426	D	+++	+	+			+		+	+			+					4	1	1	0	0	1	0	2	1	0	0	0	0	0	0
Hydrozoa	Clytia hemisphaerica	Hydrozoa	(Linnaeus, 1767)	117368	D	+	+	+														2	1	4	0	0	0	0	0	0	0	0	0	0	0	0
Hydrozoa	Dynamena pumila	Hydrozoa	(Linnaeus, 1758)	117888	D	+	+	++		+	+											2	3	3	0	1	2	0	0	0	0	0	0	0	0	0
Hydrozoa	Eudendrium sp.	Hydrozoa	Ehrenberg, 1834	117093	♦			+														0	0	1	0	0	0	0	0	0	0	0	0	0	0	0
Hydrozoa	Filellum serpens	Hydrozoa	(Hassall, 1848)	117690	D	+	+	+	+	+					+	+	+		+			6	1	3	3	2	0	0	0	0	1	2	1	0	1	0
Hydrozoa	Halitholus yoldiaearcticae	Hydrozoa	(Birula, 1897)	834720	3		+	+		+				+								0	1	1	0	2	0	0	0	1	0	0	0	0	0	0
Hydrozoa	Hartlaubella gelatinosa	Hydrozoa	(Pallas, 1766)	117378	D	+	+	+++	+	+	+	+	+	+	+	+	+	+		++		10	2	11	4	5	2	1	3	3	6	7	5	4	0	23
Hydrozoa	Hydractinia echinata	Hydrozoa	(Fleming, 1828)	117644	*	+	+															2	1	1	0	0	0	0	0	0	0	0	0	0	0	0
Hydrozoa	Hydrozoa	Hydrozoa	Owen, 1843	1337	♦			+						+			+					0	0	7	0	0	0	0	0	1	0	0	1	0	0	0
Hydrozoa	Lovenella clausa	Hydrozoa	(Lovén, 1836)	117736	D	+			+													1	0	0	1	0	0	0	0	0	0	0	0	0	0	0
Hydrozoa	Opercularella lacerata	Hydrozoa	(Johnston, 1847)	117413	D	+	+	+++	+	+	+							+				6	1	4	2	3	1	0	0	0	0	0	0	1	0	0
Hydrozoa	Sarsia tubulosa	Hydrozoa	(M. Sars, 1835)	117491	V	+			+													1	0	0	1	0	0	0	0	0	0	0	0	0	0	0
Hydrozoa	Sertularella rugosa	Hydrozoa	(Linnaeus, 1758)	117907	R	+																1	0	0	0	0	0	0	0	0	0	0	0	0	0	0
Hydrozoa	Sertularia cupressina	Hydrozoa	Linnaeus, 1758	117913	G	++	+	+++	+	+	+						+					15	4	20	2	5	2	0	0	0	0	0	1	0	0	0
Hydrozoa	Tubularia sp.	Hydrozoa	Linnaeus, 1758	117258	♦																	0	0	1	0	0	0	0	0	0	0	0	0	0	0	0
Isopoda	Cyathura carinata	Isopoda	(Krøyer, 1847)	118474	D															++		0	0	0	0	0	0	0	0	0	0	0	0	0	17	21
Isopoda	Idotea balthica	Isopoda	(Pallas, 1772)	119039	*											+	+			++		0	0	0	0	0	0	0	0	0	0	12	4	0	0	2
Isopoda	Idotea chelipes	Isopoda	(Pallas, 1766)	119042	D										+	+	+					0	0	0	0	0	0	0	0	0	2	2	2	0	0	0
Isopoda	Jaera albifrons	Isopoda	Leach, 1814	264171	*				+	+	+	+	+	+	+	+	+			+		0	0	0	1	1	1	1	2	2	7	13	5	0	1	1
Isopoda	Pleurogonium rubicundum	Isopoda	(G. O. Sars, 1864)	118801	R	++																4	0	7	0	0	0	0	0	0	0	0	0	0	0	0
Leptocardii	Branchiostoma lanceolatum	Leptocardii	(Pallas, 1774)	104906	G	+		+														8	0	1	0	0	0	0	0	0	0	0	0	0	0	0
Mysida	Gastrosaccus spinifer	Mysida	(Goës, 1864)	120020	♦	+++	++	+++							+		+	+				19	7	11	0	0	0	0	0	0	1	0	0	1	0	0
Mysida	Mysis mixta	Mysida	Liljeborg, 1853	120113	♦											+						0	0	0	0	0	0	0	0	0	0	1	0	0	0	0
Mysida	Neomysis integer	Mysida	(Leach, 1814)	120136	♦		+						+	+	+	+	+	+	++	++		0	1	0	0	0	0	0	1	2	1	3	2	3	5	24
Mysida	Praunus flexuosus	Mysida	(Müller, 1776)	120177	♦								+			+	+	+	++	++		0	0	0	0	0	0	0	1	0	0	3	1	3	5	20
Mysida	Praunus inermis	Mysida	(Rathke, 1843)	120178	♦						+				+	+	+					0	0	0	0	0	1	0	0	0	1	5	3	0	0	0
Nemertea	Cyanophthalma obscura	Nemertea	(Schultze, 1851)	122739	♦		+	+							+	+		+		+		0	1	1	0	0	0	0	0	0	1	9	0	1	0	1
Nemertea	Lineus ruber	Nemertea	(Müller, 1774)	122536	♦	+++	+	+++	+	+	+		+	+			+			+		8	3	7	2	7	3	0	3	2	0	0	0	0	0	2
Nemertea	Malacobdella grossa	Nemertea	(Müller, 1776)	122641	♦	+++	+*	+++		+	+						+					16	4	14	0	1	1	0	0	0	0	0	0	0	0	0
Nemertea	Nemertea	Nemertea		152391	♦	+++	+++	+++	+	+	+	+	+	+		+	+					14	7	18	1	6	1	1	1	1	0	1	0	0	0	0
Nemertea	Tubulanus polymorphus	Nemertea	Renier, 1804	122637	♦	++	+	+++	+	+	+											13	6	10	1	6	1	0	0	0	0	0	0	0	0	0
Oligochaeta	Baltidrilus costatus	Oligochaeta	(Claparède, 1863)	743898	*																	0	0	0	0	0	0	0	0	0	0	0	0	0	1	0
Oligochaeta	Enchytraeidae	Oligochaeta	d'Udekem, 1855	2038	♦								+	+		+	+			++		0	0	0	0	0	0	0	3	1	0	9	2	0	7	7
Oligochaeta	Nais elinguis	Oligochaeta	Müller, 1774	137481	*							+	+			+	+	+		++		0	0	0	0	0	0	1	1	0	0	6	1	1	0	9
Oligochaeta	Paranais litoralis	Oligochaeta	(Müller, 1784)	137485	G				+											+		0	0	0	1	0	0	0	0	0	0	0	0	0	0	7
Oligochaeta	Tubificinae	Oligochaeta	Claus, 1876	137344	♦	+++	+++	+++	+	+	+	+	+	++	+	+	+	+	++	++		27	9	41	4	5	2	1	4	4	8	12	5	3	39	39
Oligochaeta	Tubificoides benedii	Oligochaeta	(d'Udekem, 1855)	137571	*	+	+	+*	+	+	+	+	+	++	+	+	+			++		13	5	8	4	9	4	1	4	5	5	3	4	0	8	14
Phoronida	Phoronis sp.	Phoronida	Wright, 1856	128545	♦	+++	+++	+++	+	+							+					19	13	34	1	2	0	0	0	1	0	0	0	0	1	0
Platyhelminthes	Platyhelminthes	Platyhelminthes	Minot, 1876	793	♦	+	+	+	+	+		+	+	+	+	+	+			++		2	3	2	4	1	0	1	2	1	2	9	3	0	0	5
Polychaeta	Alitta succinea	Polychaeta	(Leuckart, 1847)	234850	D	+	+		+	+		+		++	+	+			++	++		1	2	0	2	2	0	1	0	3	2	6	0	0	8	8
Polychaeta	Alitta virens	Polychaeta	(M. Sars, 1835)	234851	D	+																1	0	0	0	0	0	0	0	0	0	0	0	0	0	0
Polychaeta	Ampharete baltica	Polychaeta	Eliason, 1955	129776	*	+++	+++	+++	+	+	+		+	+++			+					32	10	31	3	10	3	0	5	4	0	0	0	0	0	0
Polychaeta	Aphelochaeta marioni	Polychaeta	(Saint-Joseph, 1894)	129938	*	+	+	+														6	1	4	0	0	0	0	0	0	0	0	0	0	0	0
Polychaeta	Arenicola marina	Polychaeta	(Linnaeus, 1758)	129868	*	+	+	++	+	+	+		+	+++								4	3	3	2	6	2	0	2	5	0	0	0	0	0	0
Polychaeta	Aricidea (Acmira) cerrutii	Polychaeta	Laubier, 1966	525497	D																	0	0	1	0	0	0	0	0	0	0	0	0	0	0	0
Polychaeta	Aricidea (Aricidea) minuta	Polychaeta	Southward, 1956	730747	*	+	+	+*		+	+											7	5	6	0	7	2	0	0	0	0	0	0	0	0	0
Polychaeta	Aricidea (Strelzovia) suecica	Polychaeta	Eliason, 1920	734532	*	+++	+++	+++	+	+	+		+				+					30	14	47	2	9	3	0	2	0	0	0	0	0	0	0
Polychaeta	Bylgides sarsi	Polychaeta	(Kinberg in Malmgren, 1866)	130735	*	++	+	+++	+	+	+	+	+	+++	+	+	+			+		14	8	21	5	11	3	1	6	5	7	8	6	0	2	5
Polychaeta	Capitella capitata	Polychaeta	(Fabricius, 1780)	129876	*	+++		++	+	+	+		+				+					8	0	4	3	4	3	0	1	7	0	0	0	0	0	0
Polychaeta	Caulleriella bioculata	Polychaeta	(Keferstein, 1862)	129944	R	+																1	0	0	0	0	0	0	0	0	0	0	0	0	0	0
Polychaeta	Chaetozone setosa	Polychaeta	Malmgren, 1867	129955	*		+	++														0	2	4	0	0	0	0	0	0	0	0	0	0	0	0
Polychaeta	Chone duneri	Polychaeta	Malmgren, 1867	130888	G	+																3	0	0	0	0	0	0	0	0	0	0	0	0	0	0
Polychaeta	Dipolydora caulleryi	Polychaeta	(Mesnil, 1897)	131116	D	+																2	0	0	0	0	0	0	0	0	0	0	0	0	0	0
Polychaeta	Dipolydora quadrilobata	Polychaeta	(Jacobi, 1883)	131121	*	++	+	++	+	+	+					+						12	6	2	1	6	1	0	0	0	0	1	0	0	0	0
Polychaeta	Dodecaceria concharum	Polychaeta	Örsted, 1843	129967	D			+														0	0	1	0	0	0	0	0	0	0	0	0	0	0	0
Polychaeta	Enipo kinbergi	Polychaeta	Malmgren, 1865	130738	R	+	+	+														1	1	1	0	0	0	0	0	0	0	0	0	0	0	0
Polychaeta	Erinaceusyllis erinaceus	Polychaeta	(Claparède, 1863)	195953	D	+		+++	+													5	0	11	1	0	0	0	0	0	0	0	0	0	0	0
Polychaeta	Eteone longa	Polychaeta	(Fabricius, 1780)	130616	*	+	+	+*	+	+	+											5	4	10	1	1	1	0	0	0	0	0	0	0	0	0
Polychaeta	Eteone spetsbergensis	Polychaeta	Malmgren, 1865	130618	D		+															0	1	0	0	0	0	0	0	0	0	0	0	0	0	0
Polychaeta	Euchone papillosa	Polychaeta	(Sars, 1851)	130906	2	*	+	+									+					1	1	3	0	0	0	0	0	0	0	0	0	0	0	0
Polychaeta	Eulalia bilineata	Polychaeta	(Johnston, 1840)	130624	G	+			+	+												2	0	0	1	3	0	0	0	0	0	0	0	0	0	0
Polychaeta	Eumida sanguinea	Polychaeta	(Örsted, 1843)	130644	*	+	+	+	+	+	+											5	2	3	2	5	2	0	0	0	0	0	0	0	0	0
Polychaeta	Eunereis longissima	Polychaeta	(Johnston, 1840)	130375	*			+														0	0	1	0	0	0	0	0	0	0	0	0	0	0	0
Polychaeta	Exogone naidina	Polychaeta	Örsted, 1845	327985	D	+	+	+														10	3	6	0	0	0	0	0	0	0	0	0	0	0	0
Polychaeta	Fabricia stellaris	Polychaeta	(Müller, 1774)	130913	D								+	+	+	+						0	0	0	0	0	0	0	1	1	1	10	0	0	4	0
Polychaeta	Fabriciola baltica	Polychaeta	Friedrich, 1939	130915	G	+	+	+	+	+	+	+	+	+	+		+					11	6	2	3	8	3	1	5	3	4	0	1	0	7	0
Polychaeta	Flabelligera affinis	Polychaeta	M. Sars, 1829	130103	D		+															0	1	0	0	0	0	0	0	0	0	0	0	0	0	0
Polychaeta	Galathowenia oculata	Polychaeta	(Zachs, 1923)	146950	*			++														0	0	3	0	0	0	0	0	0	0	0	0	0	0	0
Polychaeta	Glyphohesione klatti	Polychaeta	Friedrich, 1950	130696	G																	0	0	1	0	0	0	0	0	0	0	0	0	0	0	0
Polychaeta	Harmothoe imbricata	Polychaeta	(Linnaeus, 1767)	130769	D	+++	+*	+*	+	+	+						+					16	7	10	4	7	3	0	0	0	0	0	0	0	0	0
Polychaeta	Harmothoe impar	Polychaeta	(Johnston, 1839)	130770	*	+	+	+++	+	+	+											6	3	9	3	2	4	0	0	0	0	0	0	0	0	0
Polychaeta	Hediste diversicolor	Polychaeta	(O.F. Müller, 1776)	152302	*	+			+	+		+	+	+++	+	+	+	+	++	++		1	1	0	2	1	0	1	5	5	7	14	5	4	32	40
Polychaeta	Heteromastus filiformis	Polychaeta	(Claparède, 1864)	129884	*	++	++	+++		+	+											13	6	15	0	4	2	0	0	0	0	0	0	0	0	0
Polychaeta	Lagis koreni	Polychaeta	Malmgren, 1866	152367	*	+++	+++	+++	+	+	+						+					18	5	9	1	5	1	0	0	0	0	0	0	0	0	0
Polychaeta	Lanice conchilega	Polychaeta	(Pallas, 1766)	131495	*	++																3	0	0	0	0	0	0	0	0	0	0	0	0	0	0
Polychaeta	Laonome kroyeri	Polychaeta	Malmgren, 1866	254745	D	+	+	+														4	4	5	0	0	0	0	0	0	0	0	0	0	0	0
Polychaeta	Lepidonotus squamatus	Polychaeta	(Linnaeus, 1758)	130801	*	+		+														2	0	2	0	0	0	0	0	0	0	0	0	0	0	0
Polychaeta	Levinsenia gracilis	Polychaeta	(Tauber, 1879)	130578	*	+++	+++	+++									+					22	9	40	0	0	0	0	0	0	0	0	0	0	0	0
Polychaeta	Lysilla loveni	Polychaeta	Malmgren, 1866	131500	R	+		+			+			+								2	0	1	0	0	1	0	0	1	0	0	0	0	0	0
Polychaeta	Magelona sp.	Polychaeta	F. Müller, 1858	129341	♦																	0	0	1	0	0	0	0	0	0	0	0	0	0	0	0
Polychaeta	Marenzelleria neglecta	Polychaeta	Sikorski & Bick, 2004	181523	♦														++	++		0	0	0	0	0	0	0	0	0	0	0	0	0	14	25
Polychaeta	Marenzelleria viridis	Polychaeta	(Verrill, 1873)	131135	♦				+			+	+	+	+	+	+	+	++	++		0	0	0	1	0	0	1	2	2	7	4	4	4	31	37
Polychaeta	Myrianida sp.	Polychaeta	Milne Edwards, 1845	129659	♦	+	+		+						+							4	2	0	1	0	0	0	0	0	1	0	0	0	0	0
Polychaeta	Neoamphitrite figulus	Polychaeta	(Dalyell, 1853)	131504	*	++	+	++	+	+	+		+	+								8	5	7	2	5	3	0	1	1	0	0	0	0	0	0
Polychaeta	Nephtys caeca	Polychaeta	(Fabricius, 1780)	130355	*	+++	++	+++	+	+	+						+					20	8	18	5	9	3	0	0	0	0	0	0	0	0	0
Polychaeta	Nephtys ciliata	Polychaeta	(Müller, 1788)	130356	*	+++	+++	+++			+						+					20	8	31	0	0	1	0	0	0	0	0	0	0	0	0
Polychaeta	Nephtys hombergii	Polychaeta	Savigny in Lamarck, 1818	130359	*	+++	++	+++	+	+	+						+					6	3	8	1	3	2	0	0	0	0	0	0	0	0	0
Polychaeta	Nephtys pente	Polychaeta	Rainer, 1984	130352	D	+	+	+														2	1	3	0	0	0	0	0	0	0	0	0	0	0	0
Polychaeta	Nereididae	Polychaeta	Blainville, 1818	22496	♦																	0	1	0	0	0	0	0	0	0	0	0	0	0	0	0
Polychaeta	Nereimyra punctata	Polychaeta	(Müller, 1788)	130185	G	++	++	+	+	+	+											11	6	6	2	5	1	0	0	0	0	0	0	0	0	0
Polychaeta	Nicolea zostericola	Polychaeta	Örsted, 1844	131508	*	+	+	+														7	3	1	0	0	0	0	0	0	0	0	0	0	0	0
Polychaeta	Nicomache (Nicomache) minor	Polychaeta	Arwidsson, 1906	334212	D	+	+*	+														2	2	2	0	0	0	0	0	0	0	0	0	0	0	0
Polychaeta	Nicomache personata	Polychaeta	Johnson, 1901	130314	D		+	+														0	1	1	0	0	0	0	0	0	0	0	0	0	0	0
Polychaeta	Ophelia rathkei	Polychaeta	McIntosh, 1908	130496	V	+	+++		+													3	3	0	2	0	0	0	0	0	0	0	0	0	0	0
Polychaeta	Paradoneis eliasoni	Polychaeta	Mackie, 1991	130581	*	+++	+++	+++									+					21	10	36	0	0	0	0	0	0	0	0	0	0	0	0
Polychaeta	Parexogone hebes	Polychaeta	(Webster & Benedict, 1884)	757970	D	+	+	+														7	2	3	0	0	0	0	0	0	0	0	0	0	0	0
Polychaeta	Pherusa plumosa	Polychaeta	(Müller, 1776)	130113	D	+	+	+++	+	+	+											6	3	7	2	6	2	0	0	0	0	0	0	0	0	0
Polychaeta	Pholoe assimilis	Polychaeta	Örsted, 1845	130598	D	+*	+	++	+	+	+						+					10	5	4	2	6	1	0	0	0	0	0	0	0	0	0
Polychaeta	Pholoe baltica	Polychaeta	Örsted, 1843	130599	*	+		+	+		+											4	0	2	1	0	1	0	0	0	0	0	0	0	0	0
Polychaeta	Phyllodoce groenlandica	Polychaeta	Örsted, 1842	334506	*	+																2	0	0	0	0	0	0	0	0	0	0	0	0	0	0
Polychaeta	Phyllodoce maculata	Polychaeta	(Linnaeus, 1767)	334510	*			+														0	0	1	0	0	0	0	0	0	0	0	0	0	0	0
Polychaeta	Phyllodoce mucosa	Polychaeta	Örsted, 1843	334512	*	+*	+	+	+		+						+					13	2	2	3	0	1	0	0	0	0	0	0	0	0	0
Polychaeta	Platynereis dumerilii	Polychaeta	(Audouin & Milne Edwards, 1833)	130417	G	+	+															5	2	0	0	0	0	0	0	0	0	0	0	0	0	0
Polychaeta	Polycirrus medusa	Polychaeta	Grube, 1850	131531	D	+	+	+	+	+	+											15	6	5	1	1	1	0	0	0	0	0	0	0	0	0
Polychaeta	Polydora ciliata	Polychaeta	(Johnston, 1838)	131141	*	+++				+							+					4	0	0	0	1	0	0	0	0	0	0	0	0	0	0
Polychaeta	Polydora cornuta	Polychaeta	Bosc, 1802	131143	*	++	+		+	+	+											2	1	0	1	4	1	0	0	0	0	0	0	0	0	0
Polychaeta	Prionospio steenstrupi	Polychaeta	Malmgren, 1867	131164	*	+++	+++	+++									+					14	4	31	0	0	0	0	0	0	0	0	0	0	0	0
Polychaeta	Pseudopolydora pulchra	Polychaeta	(Carazzi, 1893)	131169	*	+		+														1	0	3	0	0	0	0	0	0	0	0	0	0	0	0
Polychaeta	Pygospio elegans	Polychaeta	Claparède, 1863	131170	*	+	+	+*	+	+	+	+	+	++	+	+	+	+	++	++		9	6	7	5	10	3	1	4	4	8	14	5	4	40	40
Polychaeta	Rhodine loveni	Polychaeta	Malmgren, 1865	130331	D	+++		++									+					5	0	4	0	0	0	0	0	0	0	0	0	0	0	0
Polychaeta	Scalibregma inflatum	Polychaeta	Rathke, 1843	130980	G	+++	++	++									+					16	5	5	0	0	0	0	0	0	0	0	0	0	0	0
Polychaeta	Scolelepis (Scolelepis) foliosa	Polychaeta	(Audouin & Milne Edwards, 1833)	334741	*	+	+	+														10	3	7	0	0	0	0	0	0	0	0	0	0	0	0
Polychaeta	Scolelepis (Scolelepis) squamata	Polychaeta	(Müller, 1806)	157566	*			+														0	0	1	0	0	0	0	0	0	0	0	0	0	0	0
Polychaeta	Scoloplos armiger	Polychaeta	(Müller, 1776)	130537	*	+++	+++	+++	+	+	+	+	+	+++	+		+					38	14	40	5	8	3	1	5	11	3	0	0	0	0	0
Polychaeta	Sphaerodoridium balticum	Polychaeta	(Reimers, 1933)	340639	D	+				+	+	+	+	+								1	0	1	0	1	1	1	2	1	0	0	0	0	0	0
Polychaeta	Sphaerosyllis hystrix	Polychaeta	Claparède, 1863	131388	R	+++	+	++					+				+					15	5	3	0	0	0	0	1	0	0	0	0	0	0	0
Polychaeta	Spio arndti	Polychaeta	Meißner, Bick & Bastrop, 2011	596180	♦	++	+	+	+													5	3	1	1	0	0	0	0	0	0	0	0	0	0	0
Polychaeta	Spio goniocephala	Polychaeta	Thulin, 1957	131184	*	+	+++	+	+	+	+											13	7	7	2	6	1	0	0	0	0	0	0	0	0	0
Polychaeta	Spirobranchus triqueter	Polychaeta	(Linnaeus, 1758)	555935	*			+														0	0	1	0	0	0	0	0	0	0	0	0	0	0	0
Polychaeta	Spirorbis (Spirorbis) corallinae	Polychaeta	de Silva & Knight-Jones, 1962	334839	R	+	+	++														6	1	4	0	0	0	0	0	0	0	0	0	0	0	0
Polychaeta	Spirorbis (Spirorbis) spirorbis	Polychaeta	(Linnaeus, 1758)	334842	G			+														0	0	1	0	0	0	0	0	0	0	0	0	0	0	0
Polychaeta	Streblospio shrubsolii	Polychaeta	(Buchanan, 1890)	131193	V															++		0	0	0	0	0	0	0	0	0	0	0	0	4	26	31
Polychaeta	Streptosyllis websteri	Polychaeta	Southern, 1914	131402	D	+	+	++	+	+	+		+	+		+						1	2	3	1	2	1	0	1	1	0	1	0	0	0	0
Polychaeta	Terebellidae	Polychaeta	Johnston, 1846	982	♦																	1	0	3	0	0	0	0	0	0	0	0	0	0	0	0
Polychaeta	Terebellides stroemii	Polychaeta	Sars, 1835	131573	*	+++	+++	+++	+	+	+		+	+++			+					12	6	23	1	5	3	0	3	4	0	0	0	0	0	0
Polychaeta	Tharyx killariensis	Polychaeta	(Southern, 1914)	152269	D		+*	+++														0	5	12	0	0	0	0	0	0	0	0	0	0	0	0
Polychaeta	Travisia forbesii	Polychaeta	Johnston, 1840	130512	G	+	+	+	+						+		+					9	1	1	1	0	0	0	0	0	2	0	1	0	0	0
Polychaeta	Trochochaeta multisetosa	Polychaeta	(Örsted, 1844)	131576	D		+	+		+	+											0	3	5	0	1	1	0	0	0	0	0	0	0	0	0
Polyplacophora	Lepidochitona cinerea	Polyplacophora	(Linnaeus, 1767)	152774	3	+	+	+														3	4	3	0	0	0	0	0	0	0	0	0	0	0	0
Porifera	Chalinula limbata	Porifera	(Montagu, 1814)	132761	D	+++	+	+*		+	+						+					6	1	12	0	1	1	0	0	0	0	0	0	0	0	0
Porifera	Halichondria (Halichondria) panicea	Porifera	(Pallas, 1766)	165853	G	++	+	+++	+	+	+											12	7	17	3	6	3	0	0	0	0	0	0	0	0	0
Porifera	Haliclona (Haliclona) oculata	Porifera	(Linnaeus, 1759)	132833	D	+	+	++	+	+												8	2	9	2	1	0	0	0	0	0	0	0	0	0	0
Porifera	Halisarca dujardinii	Porifera	Johnston, 1842	132736	D	+	+	++	+	+	+											8	3	7	3	4	4	0	0	0	0	0	0	0	0	0
Porifera	Leucosolenia sp.	Porifera	Bowerbank, 1864	131715	♦	+	+	++		+	+											8	4	10	0	3	1	0	0	0	0	0	0	0	0	0
Porifera	Porifera	Porifera	Grant, 1836	558	♦			+														0	0	7	0	0	0	0	0	0	0	0	0	0	0	0
Porifera	Sycon ciliatum	Porifera	(Fabricius, 1780)	132251	D			+														0	0	1	0	0	0	0	0	0	0	0	0	0	0	0
Priapulida	Halicryptus spinulosus	Priapulida	von Siebold, 1849	101156	♦	+				+			+	+++	+							1	0	0	0	1	0	0	5	7	3	0	0	0	0	0
Priapulida	Priapulus caudatus	Priapulida	Lamarck, 1816	101160	♦	+		+		+												1	0	1	0	4	0	0	0	2	0	0	0	0	0	0
Pycnogonida	Callipallene brevirostris	Pycnogonida	(Johnston, 1837)	134643	R			+														0	0	2	0	0	0	0	0	0	0	0	0	0	0	0
Pycnogonida	Nymphon brevirostre	Pycnogonida	Hodge, 1863	150520	*	++	+		+	+	+											4	3	0	3	2	2	0	0	0	0	0	0	0	0	0
Tanaidacea	Heterotanais oerstedii	Tanaidacea	(Krøyer, 1842)	136466	♦											+						0	0	0	0	0	0	0	0	0	0	7	0	0	0	0
Tanaidacea	Tanaissus lilljeborgi	Tanaidacea	(Stebbing, 1891)	136486	♦	+	+	+														6	3	2	0	0	0	0	0	0	0	0	0	0	0	0
					1	Threatened with Extinction
					2	Highly Threatened
					3	Threatened
					G	Threat of Unknown Extent
					R	Extremely Rare
					V	Near Threatened
					*	Not Threatened
					D	Data Deficient
					♦	Not Evaluated

## Sheet: DistLM results BS
DistLM
Distance based linear models
Resemblance worksheet
Name: BC
Data type: Similarity
Selection: All
Transform: Presence/absence
Resemblance: S17 Bray-Curtis similarity
Selection criterion: AICc
Selection procedure: Step-wise
MARGINAL TESTS
Variable	SS(trace)	Pseudo-F	P	Prop.
Sal	232980	126.64	0.001	0.3327
Sqr(Mud %)	170530	81.766	0.001	0.24352
Sqr(subsurSwAR)	96171	40.435	0.001	0.13733
Temp_meas	89658	37.295	0.001	0.12803
Depth	87326	36.186	0.001	0.1247
Oxygen	42767	16.521	0.001	0.061071
Temp_mod	36705	14.05	0.001	0.052415
Sqr(Gravel %)	34082	12.994	0.001	0.048668
res.df: 254
NO STARTING TERMS
SEQUENTIAL TESTS
Variable	AICc	SS(trace)	Pseudo-F	P	Prop.	Cumul.	res.df
'+Sal	1926.5	232980	126.64	0.001	0.3327	0.3327	254
+Sqr(subsurSwAR)	1895	57358	35.399	0.001	0.081907	0.4146	253
'+Temp_mod	1877.3	30526	20.275	0.001	0.043591	0.45819	252
'+Sqr(Gravel %)	1869.5	14332	9.8533	0.001	0.020466	0.47866	251
'+Sqr(Mud %)	1862.8	12261	8.6874	0.001	0.017508	0.49617	250
'+Depth	1857.3	10360	7.5323	0.001	0.014793	0.51096	249
'+Oxygen	1852.6	9027	6.7139	0.001	0.01289	0.52385	248
'+Temp_meas	1850.6	5410.1	4.0737	0.001	0.0077256	0.53158	247
BEST SOLUTION
AICc R^2 RSS No.Vars Selections
1850.6 0.531583.2803E+05 8 1,4-7,11-13
Percentage of variation explained by individual axes
	% explained variation		% explained variation
	out of fitted model		out of total variation
Axis	Individual Cumulative		Individual Cumulative
1	67.26 67.26		35.75 35.75
2	17.82 85.08		9.47 45.22
3	7.37 92.45		3.92 49.14
4	3.06 95.51		1.63 50.77
5	1.88 97.39		1 51.77
6	1.57 98.96		0.83 52.6
7	0.62 99.58		0.33 52.93
8	0.42 100		0.22 53.16
dbRDA coordinate scores
Sample	dbRDA1	dbRDA2	dbRDA3	dbRDA4	dbRDA5	dbRDA6	dbRDA7	dbRDA8
AG21-1	-36.359	-8.2896	-1.4242	-11.728	-0.88832	0.12939	0.090107	3.5068
AG21-2	-37.191	-7.4966	-1.7437	-7.6638	1.4907	-0.77005	-0.065616	2.4257
AG21-3	-39.029	-8.0291	-2.0511	-6.8557	2.8496	1.0977	-0.51337	1.8362
AG21-4	-39.954	-8.5298	-1.682	-11.491	2.5299	1.2195	0.29062	1.9837
AG21-5	-38.205	-7.8576	-1.6239	-6.723	2.9414	0.0081693	-0.099669	1.7781
AG21-6	-41.026	-8.0381	-0.60939	-12.58	2.431	0.46863	0.6071	1.9427
AG21-7	-40.569	-8.2363	-0.1637	-10.197	3.9197	0.20381	0.76728	1.2686
AG21-8	-40.505	-8.165	-1.6539	-12.749	2.6338	0.44406	0.65436	1.9237
AG21-9	-37.795	-8.751	-2.4072	-8.6221	2.8323	1.019	0.064499	1.914
AG20-10	-18.742	-20.69	-7.5345	-1.9511	-1.4305	-3.0357	-5.7326	-5.4035
AG21-11	-36.951	-8.7335	-1.2918	0.27946	6.1399	0.91835	-0.49429	0.37249
AG22-12	-31.789	-7.2862	-3.1557	-0.33022	-1.7554	-6.0193	-3.0738	0.76088
AG20-13	-6.0516	-27.912	-9.8752	0.59177	-6.3326	-5.1459	-9.5977	-9.6929
AG21-14	-18.408	-13.762	-3.6422	3.6912	-5.9009	-4.3048	-7.2913	-1.7687
AG22-15	-22.165	-6.8377	-0.91023	2.7461	-3.3355	-5.1932	-0.13881	4.4182
AG20-16	-23.712	-13.751	20.96	-1.7782	-1.6731	0.67809	2.1658	-2.0862
AG21-17	-28.482	-9.945	21.863	-1.6883	-0.22428	-0.79065	3.2542	-1.2186
AG22-18	-25.396	-7.3863	22.408	-0.52915	-6.8421	-2.7421	1.9715	1.9117
AG20-19	-31.431	-5.3185	7.0056	2.5543	-1.6741	-0.15041	-0.33164	2.5243
AG21-20	-33.368	-7.216	5.9074	0.41544	5.5557	-0.42623	0.56067	-1.4555
AG22-21	-35.76	-2.4705	6.3505	1.7369	1.2297	-4.1626	0.66855	1.1412
AG20-22	-29.078	-6.9385	-4.8337	4.2629	-0.57355	-0.088402	-3.3251	0.20264
AG21-23	-35.257	-5.0372	-4.0399	1.8468	6.5264	-0.10492	-1.3459	-1.4418
AG22-24	-34.565	-0.46447	-2.7528	3.2432	0.98604	-4.8447	-2.1352	1.0792
FB20-25	30.372	-14.081	-0.56024	-2.3667	7.8039	1.4008	-4.7909	3.7557
FB20-26	23.122	-37.777	-12.593	-2.157	-9.0696	-1.2291	-3.909	-5.0571
FB21-27	22.62	-33.909	-11.709	-3.9213	-5.5743	-3.4507	-1.3749	-3.7388
FB22-28	26.287	-33.343	-11.704	-3.3987	-4.858	-3.7857	1.3771	-1.6147
FB20-29	31.906	-42.101	-14.583	-0.82308	-12.387	-1.9512	-5.9797	-7.03
FB21-30	6.2866	-27.257	-8.2526	0.94826	-7.3926	-1.1006	-6.9004	-4.6578
FB22-31	26.656	-28.825	-11.482	7.8734	-0.89842	-3.3677	0.74004	-1.2046
FB20-32	15.571	-31.825	-11.974	-0.98094	-5.1286	-4.1548	-2.8569	-7.4306
FB21-33	20.754	-29.762	-10.982	-2.8771	-1.8372	-4.6589	-0.29121	-5.3583
FB22-34	28.989	-32.248	-11.083	-2.3864	-6.2538	-3.0625	0.017285	-2.7911
FB20-35	40.518	-7.2059	-1.9713	1.9463	6.9813	3.6768	-3.538	2.1035
FB21-36	57.558	-15.79	-7.1763	4.6283	5.0716	1.6193	2.0282	2.9447
FB22-37	31.12	-15.739	-8.1854	11.914	0.2299	3.0805	4.7833	2.5458
FB20-38	11.966	-22.788	-6.7114	10.528	-2.6403	3.349	1.1633	1.9011
FB20-39	6.8322	-21.483	-5.8568	5.9429	-3.4317	3.6681	1.1375	2.218
FB20-40	9.7851	-19.75	-5.2572	8.3447	-1.2425	3.7703	-0.64153	1.956
FB20-41	0.78695	-19.019	-5.0298	5.7853	-0.36884	2.4984	1.8321	1.3021
FB20-42	-0.7626	-19.648	-6.0068	-0.16467	-0.29388	0.27611	2.239	-0.14516
FB20-43	4.1577	-18.54	-5.7565	5.7465	-1.3719	1.6133	2.084	0.56222
FB20-44	4.2927	-21.365	-6.5575	1.1627	-2.4555	1.5014	1.106	-1.3223
FB20-45	34.523	-27.286	-8.1024	9.4112	-3.0457	5.2585	2.92	3.3498
FB21-46	35.894	-25.477	-11.144	5.9475	0.49945	-3.9005	7.3463	1.7552
FB22-47	17.742	-19.162	-7.4694	6.6814	1.871	-1.8482	3.6572	0.64982
FB20-48	13.837	-26.906	-8.5261	1.7234	-6.2898	1.0546	-0.45442	-0.78768
FB21-49	12.987	-24.469	-7.9929	0.20444	-1.4012	-0.16787	2.403	-0.3219
FB22-50	28.633	-34.358	-13.15	-3.0388	-7.6661	-3.9557	0.22158	-4.0078
FB20-51	11.87	-19.459	-5.3624	10.574	-0.51294	3.6351	0.049264	2.5507
FB21-52	37.087	-30.476	-9.802	11.954	-3.7808	4.5878	5.5962	5.1874
FB22-53	17.85	-20.465	-7.721	9.6352	1.9927	-0.55512	3.8755	2.33
KR20-54	13.199	-3.9477	10.597	-6.2189	8.6624	-1.4326	-5.7451	2.001
KR21-55	41.642	-38.33	-4.5546	-2.2711	-11.008	-0.78973	-2.9147	-4.0715
KR22-56	16.883	-2.758	11.681	-12.984	11.238	-3.11	-5.7556	1.5436
KR21-57	28.357	-17.711	5.0167	-0.044965	2.0242	1.4701	-0.30224	3.3865
KR22-58	3.2875	-12.508	5.0122	4.7162	2.7126	-0.65031	-0.50904	0.86721
KR21-59	17.078	-19.045	3.45	2.3053	-4.3662	5.1626	6.0754	4.0358
KR21-60	5.8665	-17.484	3.9886	-4.0328	-3.5604	2.9837	7.1968	2.4421
KR21-61	12.245	-20.38	2.8644	5.3715	-3.4168	4.7727	5.7634	3.8108
KR20-62	-4.8043	-14.845	6.902	-4.3092	-5.5587	4.1517	4.8504	4.1521
KR21-63	-4.3869	-15.442	4.7771	-8.178	1.4943	-0.35083	8.6603	1.235
KR22-64	-14.515	-10.848	6.862	-7.5843	-0.7246	-0.23732	6.2341	1.7912
KR21-65	33.045	-17.551	7.8731	-7.5044	6.3646	-0.39987	-3.1129	4.6995
KR21-66	32.14	-14.055	7.5581	-4.3391	8.2656	-0.72572	-3.9058	3.5232
KR21-67	14.465	-21.238	3.2972	1.6777	-3.8166	4.3514	6.0019	4.3377
KR21-68	16.919	-23.709	2.3578	-0.55144	-3.9115	2.9681	4.6986	3.0876
KR20-69	22.003	-3.5097	12.657	-10.151	9.1207	-0.32193	-8.6306	3.0011
KR21-70	39.191	-9.8372	9.8123	-12.279	9.8698	-1.3842	-5.2352	3.3375
KR22-71	24.75	-7.798	9.0789	-12.103	10.206	-4.2815	-6.5754	-0.11964
AG20-72	-27.366	-11.123	33.192	1.4409	-0.73702	1.6262	5.0502	0.54559
AG20-73	-26.915	-14.98	30.915	2.8819	-0.052234	-0.11952	3.3254	0.31037
AG20-74	-25.273	-15.911	29.081	5.2911	-0.52858	-1.3704	2.1005	0.10431
RB22-75	-11.306	-14.903	28.219	5.9708	0.50627	-1.7278	0.5861	-3.6549
AG22-76	-31.338	-0.96113	15.837	1.4338	-5.6972	-5.0587	1.3359	3.1944
FB22-77	46.148	-3.2147	-6.0311	7.6426	4.2178	0.19995	3.2005	0.40567
FB22-78	67.266	-7.6601	-8.6605	13.568	14.559	-5.2456	-2.431	0.3142
FB22-79	36.648	-19.779	-9.5979	5.2822	-8.4247	4.2063	3.2167	-0.71361
FB22-80	47.918	12.709	-0.84769	-0.47156	3.7928	7.7803	0.86355	-2.035
FB22-81	17.816	-10.793	-7.8549	14.976	4.0406	-1.7914	2.8512	-1.4011
FB20-82	14.793	-14.947	-6.432	14.425	-3.5003	7.9353	3.4207	3.0336
KR20-83	17.625	-5.0054	12.184	-17.332	1.2	3.9295	-3.8163	4.2062
KR20-84	-1.595	-18.588	1.3556	-9.1419	-8.8007	-0.56142	0.83313	-2.6193
KR20-85	12.916	-24.163	0.99705	-5.353	-12.039	1.4837	0.79956	-1.3101
RB21-86	-4.2363	-20.947	28.838	8.5741	-1.328	2.9766	0.85374	0.79612
RB21-87	6.7582	16.165	33.417	4.0751	8.7796	1.7939	-2.6634	-4.3789
RB21-88	-0.2682	5.7656	31.687	4.52	4.6048	0.97385	-2.1376	-1.254
RB21-89	-6.0811	0.13377	29.974	4.4673	-1.437	2.6835	2.3446	0.027859
RB21-90	-22.246	-12.959	32.285	-3.8564	-6.0444	-3.087	3.9542	-0.51415
RB22-91	-10.129	-27.37	27.258	-5.77	-6.3014	-5.3261	0.99607	-4.4224
FB20-92	34.273	12.81	0.10702	1.6224	2.9449	6.0888	-1.3957	-1.1488
OB21-93	-29.857	8.9316	-5.349	3.067	-1.5187	1.5902	-1.0415	0.31107
OB21-94	-30.352	8.5689	-5.3883	2.4585	0.058209	1.8507	-0.72252	-0.32826
FB20-95	35.21	5.2194	5.6018	-36.736	-8.0779	8.3865	2.8289	1.9048
FB20-96	35.513	21.379	0.9898	0.17844	0.59298	9.485	0.041801	-2.6642
FB21-97	30.461	29.133	1.4288	-6.2399	-2.8915	-0.22233	0.77682	-1.3725
FB21-98	47.677	22.773	-1.7998	-2.3516	-2.0011	0.37189	2.735	-1.151
FB21-99	53.869	14.845	-1.9512	-3.6165	4.811	8.1372	3.8309	-3.5381
FB22-100	47.339	21.58	1.134	-1.0883	-6.2218	7.6695	-1.0738	0.78222
FB20-101	40.557	13.191	6.9461	-36.217	-10.667	13.936	3.5931	1.4161
FB21-102	26.266	11.01	-0.081224	-1.6581	3.1534	-7.299	-3.6869	1.7961
FB21-103	44.798	3.0871	-2.5306	-2.5717	2.4869	-5.6741	-0.99714	2.7508
FB21-104	69.613	-12.727	-4.8935	-1.2434	4.1856	5.0996	1.4724	3.0052
FB21-105	47.302	-3.8854	-2.8672	-3.2102	9.3262	1.2445	0.39381	0.0886
FB22-106	49.307	-0.70168	-0.86573	-0.52339	-2.1986	1.652	-3.4812	4.9207
FB20-107	37.084	-8.5801	4.404	-36.293	-7.9213	6.034	-0.16895	3.8156
OB21-108	-29.459	13.551	-4.7779	2.789	0.36767	3.999	0.62327	-2.0981
OB21-109	-29.453	13.521	-4.751	2.634	0.32193	4.0169	0.64489	-2.0777
FB20-110	38.183	16.056	-0.48097	0.014063	2.3464	5.8965	-1.4638	-3.284
OB21-111	-30.83	5.2283	-5.2747	3.5981	2.4424	2.5968	-1.0195	-0.70432
FB20-112	34.936	12.238	0.49839	2.1618	1.7269	7.5152	-2.0051	-0.61297
FB20-113	38.322	9.8083	-0.4453	1.1135	0.4584	6.8814	-2.9249	-1.8017
OB21-114	7.8086	-7.0231	-12.278	0.15363	3.7719	0.5058	7.3935	-0.54269
FB20-115	35.461	12.691	0.56339	2.1068	2.0847	7.3216	-2.3397	-0.66373
FB20-116	31.713	23.14	1.2291	1.3706	1.319	8.9422	-0.54051	-3.1128
FB20-117	37.807	27.215	2.3749	4.1686	-12.384	6.3275	-4.0065	2.7457
FB20-118	34.758	22.232	0.79205	0.2048	1.1479	8.2691	-1.6212	-3.982
FB20-119	40.767	16.138	1.596	4.8386	-11.387	5.0132	-5.3216	4.9933
OB21-120	-30.679	5.0522	-5.15	3.3384	2.2415	2.8131	-1.0211	-0.61407
OB21-121	8.4506	-10.302	-11.329	1.7939	2.1977	3.2377	5.4225	0.81411
FB20-122	41.257	16.563	1.6568	4.7513	-10.951	4.837	-5.6332	4.9094
OB21-123	-29.882	4.5413	-5.0782	4.2052	1.7929	3.7334	-1.3784	-0.39859
FB20-124	25.888	5.1902	1.1137	-1.3177	6.8243	1.6921	-4.2957	0.35843
FB20-125	32.163	9.3858	2.2946	1.5625	-7.2853	-0.99995	-7.8641	6.3905
OB21-126	-31.452	8.3565	-5.7472	3.0939	1.6181	1.9468	-0.4117	-1.0408
OB21-127	-31.459	8.3859	-5.7741	3.2489	1.6639	1.929	-0.43332	-1.0612
OB21-128	-30.023	8.198	-5.1938	2.2327	-0.41792	2.4662	-0.8538	-0.11288
OB21-129	-30.023	8.198	-5.1938	2.2327	-0.41792	2.4662	-0.8538	-0.11288
FB20-130	42.005	20.904	1.0569	2.5661	-11.312	3.325	-5.2214	2.477
OB21-131	-24.449	8.4257	-3.7606	3.7311	-5.4096	7.9602	-2.367	1.4462
FB20-132	40.664	23.386	2.5165	1.4449	-9.7737	3.5964	-4.958	3.3904
OB21-133	-24.44	8.4741	-3.8243	4.0302	-5.2951	7.912	-2.3954	1.3967
OB21-134	-30.253	8.2122	-5.3546	3.002	-0.35196	2.4451	-0.86421	-0.17968
FB20-135	39.159	23.047	2.9332	3.0511	-10.928	5.2423	-5.6151	3.7382
OB21-136	-29.586	8.6637	-5.2291	3.308	-1.858	2.1525	-1.2443	0.46407
FB20-137	39.656	2.8907	-0.33825	2.9855	-11.005	-0.18549	-9.183	4.8694
FB20-138	33.69	-1.0985	-1.4611	0.24702	2.4109	2.3741	-5.7902	-0.86594
OB21-139	-28.004	12.347	-4.3709	4.1114	-0.98422	6.3578	-0.23075	-1.4768
FB20-140	33.193	19.058	1.8104	0.31259	2.4875	7.802	-2.2223	-1.9972
OB21-141	-31.49	5.5921	-5.2576	3.1691	2.5293	2.2068	-0.94007	-0.76226
FB20-142	34.862	19.507	1.4247	-1.218	3.2714	6.0854	-1.6589	-2.1866
OB21-143	-31.513	5.7133	-5.3165	3.9009	2.7528	2.1239	-1.0283	-0.86488
FB20-144	36.216	16.986	0.079407	-0.1622	1.7252	5.8235	-1.8923	-3.1011
OB21-145	-31.685	7.8706	-5.5	3.312	2.4996	2.4498	-0.26194	-1.4276
OB21-146	-31.709	7.9595	-5.811	3.3543	2.4628	2.4375	-0.33297	-1.3981
OB21-147	-29.393	12.353	-4.7232	4.2648	-0.87979	5.5521	0.50268	-1.6945
OB21-148	-28.627	12.764	-4.4202	3.0459	-0.55925	5.4194	0.20187	-1.6766
OB21-149	-28.762	12.975	-4.5845	3.6264	-0.28979	5.2053	0.15071	-1.7972
OB21-150	-29.043	12.22	-4.64	2.2159	-0.27496	5.9439	0.464	-1.8074
OB21-151	-29.061	12.258	-4.6694	2.3648	-0.22033	5.9113	0.44702	-1.8319
OB21-152	-30.088	4.5527	-4.976	4.3224	1.6467	3.9727	-1.5194	-0.34431
OB21-153	-30.083	4.5196	-4.9978	4.0557	1.5604	4.002	-1.496	-0.30284
OB21-154	-27.542	4.6452	-4.5286	5.0631	-0.8577	7.8277	-1.8591	0.14097
OB21-155	-27.158	5.0747	-4.8143	5.6082	-1.749	7.5983	-2.2125	0.53417
OB21-156	-26.388	10.138	-4.1548	6.5469	-3.1011	9.4747	-0.83718	-0.6522
OB21-157	-26.965	11.478	-4.0911	3.8428	-1.9203	7.6242	-0.48273	-1.0385
OB21-158	-28.603	11.631	-4.7049	2.0197	-2.1051	2.6693	-0.81031	-0.10051
OB21-159	-28.603	11.631	-4.7049	2.0197	-2.1051	2.6693	-0.81031	-0.10051
OB21-160	-26.684	10.682	-4.2825	0.73555	0.21351	1.1482	-2.564	0.15565
FB22-161	33.159	6.9125	-2.5514	-3.9946	4.2099	-9.3952	0.19833	1.3829
FB22-162	33.159	6.9125	-2.5514	-3.9946	4.2099	-9.3952	0.19833	1.3829
FB22-163	36.456	19.377	-1.8519	-7.2478	3.8437	-8.2134	1.3778	-1.9197
FB22-164	36.456	19.377	-1.8519	-7.2478	3.8437	-8.2134	1.3778	-1.9197
FB22-165	36.45	19.407	-1.8788	-7.0928	3.8894	-8.2312	1.3562	-1.94
FB22-166	35.084	18.224	-3.2125	0.6818	-2.67	-2.0926	4.2924	-0.74529
FB22-167	36.464	19.342	-1.8196	-7.4338	3.7888	-8.192	1.4038	-1.8952
FB22-168	32.398	25.617	-2.8879	-2.5744	-0.75154	-3.9661	5.668	-2.8301
FB22-169	32.398	25.617	-2.8879	-2.5744	-0.75154	-3.9661	5.668	-2.8301
FB22-170	32.398	25.617	-2.8879	-2.5744	-0.75154	-3.9661	5.668	-2.8301
FB22-171	32.398	25.617	-2.8879	-2.5744	-0.75154	-3.9661	5.668	-2.8301
FB22-172	36.45	19.407	-1.8788	-7.0928	3.8894	-8.2312	1.3562	-1.94
FB22-173	35.096	18.185	-3.0981	0.61636	-2.6779	-2.0831	4.3224	-0.74633
FB22-174	32.401	25.64	-2.9128	-2.4145	-0.71291	-3.9721	5.6426	-2.8471
FB22-175	29.127	23.504	-4.1134	0.66499	-2.7844	-3.1566	7.2104	-2.612
FB22-176	29.134	23.474	-4.0865	0.50998	-2.8302	-3.1387	7.232	-2.5916
FB22-177	30.825	5.3814	-3.4328	-1.8365	2.7078	-8.7995	1.3153	1.5624
FB22-178	30.825	5.3814	-3.4328	-1.8365	2.7078	-8.7995	1.3153	1.5624
FB22-179	30.829	5.3693	-3.397	-1.857	2.7053	-8.7966	1.3247	1.562
FB22-180	30.825	5.3814	-3.4328	-1.8365	2.7078	-8.7995	1.3153	1.5624
FB22-181	14.105	25.327	-0.38033	1.9541	-2.3541	-1.8719	1.4945	-1.7331
FB22-182	14.105	25.327	-0.38033	1.9541	-2.3541	-1.8719	1.4945	-1.7331
OB22-183	-33.483	16.438	-5.8481	1.5003	-6.1732	-8.0872	-0.71868	1.9838
OB22-184	-33.483	16.438	-5.8481	1.5003	-6.1732	-8.0872	-0.71868	1.9838
OB22-185	-33.483	16.438	-5.8481	1.5003	-6.1732	-8.0872	-0.71868	1.9838
FB22-186	30.829	5.3693	-3.397	-1.857	2.7053	-8.7966	1.3247	1.562
OB22-187	-32.58	21.397	-5.3938	1.709	-6.8753	-6.4117	0.92105	0.56234
OB22-188	-32.58	21.397	-5.3938	1.709	-6.8753	-6.4117	0.92105	0.56234
OB22-189	-32.58	21.397	-5.3938	1.709	-6.8753	-6.4117	0.92105	0.56234
OB22-190	-32.58	21.397	-5.3938	1.709	-6.8753	-6.4117	0.92105	0.56234
OB22-191	-33.345	15.682	-6.1222	1.9206	-5.8249	-7.5578	-0.45225	1.8031
OB22-192	-33.341	15.68	-6.1214	1.9227	-5.828	-7.5528	-0.45382	1.8045
OB22-193	-33.341	15.68	-6.1214	1.9227	-5.828	-7.5528	-0.45382	1.8045
OB22-194	-33.366	13.848	-5.4878	2.3179	-5.8848	-8.0055	-1.3788	2.4949
OB22-195	-33.366	13.848	-5.4878	2.3179	-5.8848	-8.0055	-1.3788	2.4949
OB22-196	-33.366	13.848	-5.4878	2.3179	-5.8848	-8.0055	-1.3788	2.4949
OB22-197	-33.362	13.834	-5.4469	2.2945	-5.8875	-8.0021	-1.3681	2.4945
OB22-198	-33.656	13.598	-5.5741	2.283	-6.1734	-7.8933	-1.1969	2.5617
OB22-199	-33.648	13.573	-5.4985	2.2397	-6.1786	-7.887	-1.177	2.561
OB22-200	-33.008	15.389	-5.6305	2.0207	-6.4143	-6.9976	-0.63843	2.0475
OB22-201	-32.128	17.975	-5.3377	0.63768	-7.1848	-6.0875	-0.12664	1.6674
RB22-202	4.2746	11.815	30.79	10.02	-0.52051	0.92672	1.3067	-1.8417
RB22-203	4.2746	11.815	30.79	10.02	-0.52051	0.92672	1.3067	-1.8417
RB22-204	4.2746	11.815	30.79	10.02	-0.52051	0.92672	1.3067	-1.8417
RB22-205	4.2746	11.815	30.79	10.02	-0.52051	0.92672	1.3067	-1.8417
RB22-206	0.91558	-4.0185	30.148	10.33	3.4734	-4.4557	-1.9966	1.2849
RB22-207	0.91558	-4.0185	30.148	10.33	3.4734	-4.4557	-1.9966	1.2849
RB22-208	0.92186	-4.0479	30.175	10.175	3.4276	-4.4378	-1.975	1.3053
RB22-209	0.92186	-4.0479	30.175	10.175	3.4276	-4.4378	-1.975	1.3053
FB22-210	16.659	26.968	0.61779	-0.54907	-0.75662	-2.505	0.29774	-1.9106
FB22-211	16.659	26.968	0.61779	-0.54907	-0.75662	-2.505	0.29774	-1.9106
FB22-212	14.092	25.386	-0.4342	2.2641	-2.2626	-1.9076	1.4512	-1.7739
FB22-213	33.127	7.0593	-2.6861	-3.2195	4.4386	-9.4845	0.090245	1.281
FB22-214	33.127	7.0593	-2.6861	-3.2195	4.4386	-9.4845	0.090245	1.281
FB22-215	15.402	22.116	-1.0844	-0.60729	0.71747	-6.0203	1.5979	-1.5631
FB22-216	15.408	22.087	-1.0575	-0.76229	0.67174	-6.0025	1.6195	-1.5427
FB22-217	15.408	22.087	-1.0575	-0.76229	0.67174	-6.0025	1.6195	-1.5427
FB20-218	52.738	-9.1455	-5.8077	5.1235	12.316	-0.47258	-2.2864	-1.1507
FB21-219	35.235	-7.6298	-8.0889	10.628	10.947	-3.8871	3.1838	-1.0872
FB22-220	39.814	16.251	0.62065	0.10822	3.6481	7.7439	-0.8356	-2.235
FB22-221	10.308	8.7743	1.7625	-2.8395	15.363	0.77116	-3.7953	-3.7116
FB22-222	62.359	-20.085	-11.253	14.111	10.069	-6.5595	-2.084	0.23313
FB22-223	54.944	-19.136	-7.8642	12.037	8.9816	-2.529	-0.94373	3.2443
OB22-224	-38.479	-6.486	-6.0651	-7.8526	4.4546	1.3425	0.20026	0.86107
OB22-225	-38.122	-5.7287	-5.4935	-5.2361	5.1092	0.7169	0.19796	0.41658
OB22-226	-37.469	-1.5576	-4.9932	-0.94343	5.1627	0.72931	0.39315	-0.6494
OB20-227	-34.228	-4.3039	-4.535	-2.9358	3.806	1.4348	0.23647	-1.029
OB21-228	-37.786	-3.5834	-4.1138	-2.8948	7.4961	2.2658	1.4116	-1.6437
OB22-229	-37.164	-1.8646	-3.8589	-2.6293	4.2556	0.72821	0.69697	-0.29183
OB22-230	-38.199	-5.7608	-4.7072	-2.4953	5.2328	-0.92157	-0.30102	0.59958
OB22-231	-38.374	-7.2885	-6.2741	-3.4634	6.1139	-0.42793	-0.42742	0.60848
OB22-232	-38.699	-7.455	-6.6629	-5.5168	5.4419	-0.021826	-0.38139	0.93499
OB20-233	-37.982	-8.6024	-6.5941	-5.3643	6.4656	0.93422	-0.10555	0.53146
OB21-234	-38.193	-9.4815	-6.5857	-6.4699	7.8051	1.4687	0.45853	-0.022059
OB22-235	-38.748	-7.356	-6.5667	-4.9034	5.6889	-0.14853	-0.4083	0.81467
OB22-236	-38.845	-7.9238	-6.2298	-6.2611	5.3138	0.65337	-0.34019	0.98461
OB20-237	-33.143	2.244	-5.4596	-8.8223	0.90456	5.6926	2.3338	-1.6071
OB21-238	-35.95	2.8823	-5.9349	-6.3514	5.8438	5.821	3.3081	-3.0383
OB22-239	-36.473	4.7879	-5.3224	-5.898	2.3326	4.9322	2.1882	-1.6113
OB22-240	-38.035	-4.1469	-4.3342	-5.5723	4.6086	1.911	0.67506	-0.016492
OB20-241	-35.329	-6.4676	-6.3856	-2.3041	4.3346	0.7064	-0.78254	0.034772
OB21-242	-35.578	-7.5465	-6.6298	-2.103	6.4736	1.6498	-0.36497	-0.85493
OB22-243	-37.816	-4.4631	-5.8961	-2.2944	4.7016	-0.11032	-0.40927	0.52
OB22-244	-38.076	-6.6473	-5.8055	-2.3158	4.8848	-0.79124	-0.90697	1.0965
OB22-245	-38.545	-6.4697	-5.8145	-3.196	5.1827	-1.2643	-0.60927	0.95912
OB22-246	-36.897	-5.7896	-5.0437	-4.236	4.2094	0.088334	-0.0072718	0.87463
OB22-247	-35.583	-6.6176	2.6688	-1.9837	5.2821	1.1661	1.4446	-0.33417
OB22-248	-30.868	7.333	-1.9553	2.8714	-0.12041	8.9331	-0.46442	-1.2502
OB22-249	-32.936	12.202	-3.0323	2.7481	-0.28285	9.157	1.8664	-2.9043
OB22-250	-33.376	2.4323	-2.9042	2.9405	2.0113	5.6826	-1.2222	-0.49562
OB22-251	-35.953	1.085	-3.1852	4.5375	5.951	2.9827	-0.99531	-1.5553
OB22-252	-36.276	-3.3892	-4.5849	-0.21072	6.6595	0.10514	-0.30738	-0.5729
OB22-253	-34.671	-3.4906e-05	-1.9827	-0.593	4.8059	1.6057	0.76682	-1.0765
RB20-254	5.9285	-38.619	21.381	-9.476	-13.869	-4.0197	-4.1011	-9.839
RB21-255	-12.514	-18.516	24.74	-3.8404	-8.2995	-5.1795	-0.62032	-3.8168
RB22-256	-14.929	-17.081	25.122	0.12744	-3.5054	-4.0978	0.8037	-3.9645
Relationships between dbRDA coordinate axes and orthonormal X variables
(multiple partial correlations)
Variable	dbRDA1	dbRDA2	dbRDA3	dbRDA4	dbRDA5	dbRDA6	dbRDA7	dbRDA8
Salinity	0.816	-0.218	-0.355	-0.031	0.082	-0.008	0.369	0.13
√subsurSwAR	0.054	0.472	-0.018	0.044	-0.294	0.466	0.413	-0.546
Temperature modeled	-0.023	0.275	-0.696	0.517	0.059	-0.013	-0.407	-0.052
√Gravel (%)	0.162	-0.433	-0.065	-0.175	-0.408	-0.214	-0.386	-0.625
√Mud (%)	0.37	0.471	0.158	-0.453	0.409	0.069	-0.475	-0.118
Depth	0.297	-0.03	0.56	0.694	0.218	-0.127	-0.049	-0.222
Oxygen	-0.15	0.252	-0.136	-0.107	0.256	-0.764	0.375	-0.307
√Temperature (°C)	-0.239	-0.425	-0.167	-0.037	0.676	0.364	0.099	-0.366
Weights
(Coefficients for linear combinations of X's in the formation of dbRDA coordinates)
Variable	dbRDA1	dbRDA2	dbRDA3	dbRDA4	dbRDA5	dbRDA6	dbRDA7	dbRDA8
Salinity	3.8539	-1.4934	-0.62225	-0.18931	0.039508	-0.030693	0.66885	0.12185
√subsurSwAR	9.8144	46.414	1.7955	0.70668	-11.047	15.452	9.374	-9.3468
Temperature modeled	-1.6205	5.0472	-14.928	8.5433	1.0199	-1.2469	-3.915	0.13574
√Gravel (%)	4.1058	-2.9879	-1.4835	-0.72337	-1.5387	-0.82771	-1.2054	-1.533
√Mud (%)	2.2833	1.5456	0.80458	-1.9485	1.5237	-0.60595	-1.1283	-0.19609
Depth	-0.062819	0.29359	-0.26933	1.5501	0.45738	-0.17844	-0.21618	-0.20386
Oxygen	-2.2397	1.7246	-0.49988	-1.2288	1.7775	-2.9528	0.92665	-0.8309
√Temperature (°C)	-0.61002	-0.4079	-0.11481	-0.28001	1.3717	0.26172	0.34691	-0.58643

## Sheet: DistLM results NS
DistLM
Distance based linear models
Resemblance worksheet
Name: Resem1
Data type: Similarity
Selection: All
Transform: Presence/absence
Resemblance: S17 Bray Curtis similarity
Predictor variables worksheet
Name: Data19
Data type: Environmental
Sample selection: All
Variable selection: 1-7;9
Normalise
Selection criterion: AICc
Selection procedure: Step-wise
MARGINAL TESTS
Variable	SS(trace)	Pseudo-F	P	Prop.
Salinity (psu)	22269	23.74	0.001	0.39739
Depth (m)	21700	22.752	0.001	0.38725
subsurSwAR	18819	18.204	0.001	0.33584
Temperature (°C)	12973	10.845	0.001	0.2315
Mud (%)	9126.8	7.0041	0.001	0.16287
Sand (%)	7787.7	5.8106	0.001	0.13897
Gravel (%)	6400.9	4.6425	0.001	0.11423
Shell (%)	5009.8	3.5344	0.011	0.089401
res.df: 36
START SOLUTION
AICc R^2 RSS No.Vars Selections
256,89 0,66298 18886 8 1-7;9
SEQUENTIAL TESTS
Variable	AICc	SS(trace)	Pseudo-F	P	Prop.	Cumul.	res.df
Salinity (psu)	262.35	22269	23.74	0.001	0.39739	0.39739	36
Temperature (°C)	252.83	9072.2	12.857	0.001	0.1619	0.55929	35
Sand (%)	251.38	2439	3.7259	0.001	0.043525	0.60281	34
BEST SOLUTION
AICc R^2 RSS No.Vars Selections
256,89 0,66298 18886 8 1-7;9
Percentage of variation explained by individual axes
	% explained variation		% explained variation
	out of fitted model		out of total variation
Axis	Individual Cumulative		Individual Cumulative
1	60,87 60,87		40,36 40,36
2	24,86 85,73		16,48 56,84
3	6,28 92,01		4,16 61
4	3,67 95,67		2,43 63,43
5	2,04 97,72		1,35 64,78
6	1,38 99,1		0,92 65,7
7	0,9 100		0,6 66,3
dbRDA coordinate scores
Sample	dbRDA1	dbRDA2	dbRDA3	dbRDA4	dbRDA5	dbRDA6	dbRDA7
SAR_A_10	-10.979	43.063	1.5083	-4.6523	-7.4289	2.2486	-5.2608
SAR_B_10	-6.7491	43.001	-0.59624	-0.072978	-9.2142	2.5958	-5.2698
SAR_C_10	-9.9705	49.441	4.0661	-1.6074	12.182	-4.2865	3.3754
SAR_D_10	-10.614	43.547	-1.7673	8.2154	2.0964	-2.204	7.2914
BrG_A_01	22.034	-2.9499	-8.0442	-5.07	4.0549	-1.4681	-2.7565
BrG_A_02	25.249	-2.7123	-9.2398	-0.43914	3.9489	-1.5911	-3.6128
BrG_A_03	22.213	-3.0566	-10.117	-1.5078	2.9319	-1.4362	3.0993
BrG_A_04	28.823	-1.9222	-14.919	-2.0794	-3.9	-0.28506	2.4376
BrG_B_02	36.918	0.75903	14.743	6.4287	7.4371	11.959	-1.0623
BrG_B_03	25.936	-2.4641	-10.657	-3.2796	-0.83167	0.32184	2.6916
BrG_B_04	28.929	-1.5071	-11.324	-3.6139	-0.41606	-0.12722	-0.049711
BrG_C_01	36.336	-0.70858	3.6009	2.2267	2.3122	5.4308	0.78355
BrG_C_02	36.646	-3.2096	11.234	-0.80358	-2.5829	0.71708	-0.47533
BrG_C_03	29.484	-2.7897	-8.7283	-1.1877	1.4455	0.64361	-0.46871
BrG_D_01	39.102	-2.8409	6.0479	2.5715	-1.3896	-2.836	-0.98611
BrG_D_02	29.131	-3.894	-2.5365	5.1668	4.1901	0.11861	-0.78763
BrG_D_03	41.372	-7.2305	27.149	0.70943	-6.7863	-13.02	1.0153
BrG_D_04	34.932	-2.0642	-3.1261	-5.5523	-5.9217	1.9723	2.0307
DgB_A_01	-25.08	-7.6808	1.2148	-7.5017	0.29378	-0.44921	2.6946
DgB_A_02	-20.137	-6.8964	11.256	-4.4775	0.60995	5.4712	0.48401
DgB_A_03	-23.637	-7.3111	2.1804	-8.2424	-0.15269	0.52515	3.644
DgB_A_04	-21.965	-7.1325	4.6663	-7.8397	-2.2666	2.9362	2.2507
DgB_A_05	-24.293	-7.5192	-0.14959	-9.0442	-2.1158	-0.019092	3.3608
DgB_B_01	-22.039	-8.4083	0.25865	-1.4515	6.4529	-3.5111	-2.0112
DgB_B_02	-20.391	-8.1607	6.0155	-0.57067	3.8077	1.133	-1.3782
DgB_B_03	-19.149	-6.3503	-0.3522	-1.4667	2.4036	-1.6983	-1.463
DgB_B_04	-21.413	-7.9799	2.702	-2.0888	-0.12462	1.3476	3.9549
DgB_B_05	-17.964	-7.4133	7.0051	-1.6159	-2.2918	4.9544	1.9544
DgB_C_01	-17.065	-6.4242	3.3562	0.12988	3.5934	-0.12318	-4.4654
DgB_C_02	-19.397	-6.6704	-0.65543	-1.7982	3.9566	-2.7907	-3.7102
DgB_C_03	-19.989	-6.5182	-2.3197	-2.7329	2.6253	-3.1634	-2.953
DgB_C_04	-15.823	-3.8888	-1.9702	-3.5096	-4.1847	0.49937	-2.7194
DgB_C_05	-17.391	-5.1582	-4.1441	-3.2842	-3.0858	-1.1661	-0.85189
DgB_D_01	-18.649	-9.0704	-0.14214	10.918	4.7046	-2.1783	-2.9804
DgB_D_02	-17.844	-4.8404	-7.1987	6.4743	-3.7521	-2.5201	-2.9316
DgB_D_03	-20.233	-9.596	-2.7127	14.573	-1.5943	-0.43049	1.9281
DgB_D_04	-16.752	-6.2833	-1.4495	13.599	-5.039	1.7653	-1.6527
DgB_D_05	-19.579	-9.1584	-4.854	14.477	-5.9681	0.66434	4.8502
Relationships between dbRDA coordinate axes and orthonormal X variables
(multiple partial correlations)
Variable	dbRDA1	dbRDA2	dbRDA3	dbRDA4	dbRDA5	dbRDA6	dbRDA7
Temperature (°C)	0.218	-0.583	0.276	0.157	0.642	0.061	0.311
Salinity (psu)	-0.644	-0.085	0.179	-0.424	-0.123	0.05	0.59
Sand (%)	-0.069	-0.452	-0.325	-0.159	-0.123	0.054	-0.187
Gravel (%)	0.201	-0.121	0.593	0.001	-0.372	-0.649	0
Mud (%)	-0.017	0.589	-0.08	0.226	0.373	-0.257	0.353
Shell (%)	0.084	0.229	0.605	0.025	-0.093	0.675	-0.118
subsur SwAR	-0.429	-0.181	0.004	0.844	-0.257	0.053	0.053
Depth (m)	-0.549	0.039	0.249	-0.082	0.454	-0.21	-0.615
Weights
(Coefficients for linear combinations of X's in the formation of dbRDA coordinates)
Variable	dbRDA1	dbRDA2	dbRDA3	dbRDA4	dbRDA5	dbRDA6	dbRDA7
Temperature (°C)	-4.6976	-17.584	14.004	16.745	27.323	-2.8309	10.256
Salinity (psu)	-20.954	-6.2399	-0.062469	-10.831	-6.9823	1.7429	17.27
Sand (%)	0.75016	0.0080114	-4.7674	-7.1721	-7.7655	1.2467	-4.7683
Gravel (%)	1.0356	-1.2062	3.6647	-2.3863	-4.1567	-2.8519	-0.83018
Mud (%)	-3.5996	0.039127	3.1848	12.408	15.194	-3.5601	9.565
Shell (%)	3.5005	0.62407	4.5792	-1.1719	-3.2794	4.4668	-3.4191
subsur SwAR	-1.0516	-4.6798	0.0096556	18.514	0.55436	0.80759	4.599
Depth (m)	-4.553	0.42401	10.164	1.3043	18.538	-4.8152	-17.442
